# Supplementary material for: Plan Quality and Secondary Cancer Risk Assessment in Patients with Benign Intracranial Lesions after Radiosurgery using the CyberKnife M6 Robotic Radiosurgery System
Source: Sci Rep. 2019 Jul 9;9:9953. doi: 10.1038/s41598-019-46133-8 (PMC6616465; doi:10.1038/s41598-019-46133-8)
Supplement: Supplementary file 2 — Dataset_1 [file 41598_2019_46133_MOESM2_ESM.xls]

## Sheet: 1
		Details
				VOI volume unit: mm³
				1cm3=1000mm3
		Dose %			GTV	PTV-20gy-1fx		Optic Chiasm	Gray Matter		White Matter	Right Eye	Right Optic Nerve	Right Lens	Left Eye		* skin-3mm			* Cerebellum	* Brain Stem	Pituitary Gland	* Whole Brain	* Skin	Left Optic Nerve	Left Lens	* Cerebrospinal Fluid	[PTV-20gy-1fx] Shell 1	[PTV-20gy-1fx] Shell 2	[PTV-20gy-1fx] Shell 3
		0			4718.31	6425.24		854.50	1266309.97		627368.89	8520.51	837.63	262.68	7808.89		223886.02			120032.83	22727.44	552.91	1413169.88	2478276.17	792.53	261.31	9530.62	1766.48	3689.27	7838.50
		1			4718.31	6425.24		854.50	819617.93		396749.51	298.83	534.66	0	9.98		92061.36			80069.51	22477.15	552.91	929792.39	1500274.69	657.22	0	8421.70	1766.48	3689.27	7838.50
		2			4718.31	6425.24		854.50	653722.60		312219.21	99.84	482.68	0	0		60540.06			45326.46	19713.98	552.91	727734.90	1158634.27	572.19	0	7198.14	1766.48	3689.27	7679.44
		3			4718.31	6425.24		854.50	537212.76		251357.94	0	447.90	0	0		40264.90			29252.17	16355.22	552.91	591426.39	929942.49	530.87	0	5272.94	1766.48	3689.27	7511.09
		4			4718.31	6425.24		854.50	430576.09		197871.42	0	424.15	0	0		25510.57			18331.37	13377.91	552.91	470466.08	735005.69	497.82	0	4270.07	1766.48	3689.27	7383.36
		5			4718.31	6425.24		854.50	341566.74		155164.91	0	401.08	0	0		16970.79			10610.96	10838.87	552.91	370410.26	577746.89	469.25	0	3568.09	1766.48	3689.27	7249.09
		6			4718.31	6425.24		854.50	279593.12		124731.17	0	376.64	0	0		11261.99			5384.15	8444.42	552.91	299887.21	464270.47	440.33	0	2742.51	1766.48	3689.27	7064.91
		7			4718.31	6425.24		854.50	234060.43		102080.85	0	349.44	0	0		7298.33			2235.73	6350.88	547.40	248423.66	379977.37	406.59	0	2136.24	1766.48	3689.27	6856.27
		8			4718.31	6425.24		854.50	198526.24		83628.64	0	324.31	0	0		4860.16			776.00	4783.73	522.96	209203.30	314938.65	374.57	0	1780.94	1766.48	3684.45	6584.98
		9			4718.31	6425.24		854.50	171507.04		69615.89	0	295.05	0	0		3161.84			245.81	3707.52	488.87	179937.35	265983.85	351.85	0	1481.08	1766.48	3674.12	6176.67
		10			4718.31	6425.24		854.50	150782.26		58454.43	0	260.96	0	0		2045.00			53.36	2898.81	444.81	157696.72	229130.39	335.33	0	1163.31	1766.48	3665.52	5647.52
		11			4718.31	6425.24		848.64	133799.08		49868.85	0	224.12	0	0		1353.01			1.38	2287.03	401.77	139680.71	199331.84	323.28	0	863.45	1766.48	3654.84	5074.64
		12			4718.31	6425.24		828.67	120645.64		43310.38	0	153.20	0	0		892.71			0	1774.06	357.02	125734.40	175893.47	312.95	0	575.29	1766.48	3640.73	4434.63
		13			4718.31	6425.24		781.51	110080.13		37984.07	0	71.61	0	0		577.01			0	1329.94	314.67	114505.12	156928.64	297.11	0	309.16	1766.48	3623.17	3763.98
		14			4718.31	6425.24		725.05	101568.57		33745.68	0	35.80	0	0		341.18			0	963.98	276.11	105493.33	141462.00	271.29	0	110.17	1766.48	3602.51	3067.16
		15			4718.31	6425.24		676.16	94408.99		30333.89	0	14.80	0	0		188.66			0	678.23	242.03	97917.17	128488.61	243.06	0	20.66	1766.48	3582.55	2421.64
		16			4718.31	6425.24		618.32	88179.98		27502.22	0	1.72	0	0		96.05			0	462.71	206.57	91348.36	117297.20	212.07	0	2.41	1766.48	3564.64	1916.93
		17			4718.31	6425.24		568.75	82772.43		25178.00	0	0	0	0		48.20			0	292.64	176.27	85689.14	107654.70	186.25	0	2.41	1766.48	3540.54	1462.49
		18			4718.31	6425.24		523.65	77982.50		23308.58	0	0	0	0		19.62			0	170.76	145.97	80710.21	99234.03	175.24	0	2.41	1766.48	3509.90	1131.64
		19			4718.31	6425.24		487.15	73666.65		21714.58	0	0	0	0		4.82			0	94.68	116.02	76244.59	91883.03	166.63	0	2.41	1766.48	3478.57	859.66
		20			4718.31	6425.24		456.86	69783.89		20365.01	0	0	0	0		0			0	54.74	90.54	72233.77	85410.97	154.92	0	2.07	1766.48	3424.87	646.90
		21			4718.31	6425.24		433.10	66237.50		19172.44	0	0	0	0		0			0	32.36	65.41	68561.02	79657.41	137.71	0	1.38	1766.48	3340.52	492.66
		22			4718.31	6425.24		412.79	63032.97		18104.83	0	0	0	0		0			0	16.18	44.76	65239.09	74606.87	118.09	0	0.34	1766.48	3248.60	385.59
		23			4718.31	6425.24		391.79	60107.65		17153.60	0	0	0	0		0			0	5.16	28.57	62192.24	70028.67	97.77	0	0	1766.48	3139.12	294.70
		24			4718.31	6425.24		368.03	57447.76		16281.20	0	0	0	0		0			0	0.34	15.15	59397.06	65946.58	71.27	0	0	1766.48	3029.29	213.45
		25			4718.31	6425.24		338.77	54988.25		15496.25	0	0	0	0		0			0	0	8.61	56795.01	62262.48	46.48	0	0	1766.48	2899.84	139.09
		26			4718.31	6425.24		301.59	52669.20		14771.20	0	0	0	0		0			0	0	3.10	54335.50	58864.12	25.48	0	0	1766.48	2753.53	74.71
		27			4718.31	6425.24		259.58	50504.39		14142.55	0	0	0	0		0			0	0	0.69	52054.32	55786.28	9.30	0	0	1766.48	2580.36	34.43
		28			4718.31	6425.24		213.45	48467.65		13571.40	0	0	0	0		0			0	0	0	49922.22	52986.97	0.34	0	0	1766.48	2386.53	15.84
		29			4718.31	6425.24		168.01	46617.85		13091.13	0	0	0	0		0			0	0	0	47992.20	50511.96	0	0	0	1766.48	2235.05	6.54
		30			4718.31	6425.24		124.97	44834.15		12610.86	0	0	0	0		0			0	0	0	46131.04	48177.42	0	0	0	1766.48	2068.42	0.69
		31			4718.31	6425.24		85.38	43212.26		12186.71	0	0	0	0		0			0	0	0	44444.43	46106.25	0	0	0	1766.48	1902.47	0
		32			4718.31	6425.24		56.81	41720.51		11826.94	0	0	0	0		0			0	0	0	42897.93	44248.88	0	0	0	1766.48	1748.93	0
		33			4718.31	6425.24		33.39	40256.30		11450.99	0	0	0	0		0			0	0	0	41367.97	42463.11	0	0	0	1766.48	1581.61	0
		34			4718.31	6425.24		19.62	38973.18		11125.65	0	0	0	0		0			0	0	0	40019.09	40902.50	0	0	0	1766.48	1431.50	0
		35			4718.31	6425.24		10.33	37748.24		10825.10	0	0	0	0		0			0	0	0	38722.54	39430.72	0	0	0	1766.48	1276.58	0
		36			4718.31	6425.24		5.16	36584.58		10528.33	0	0	0	0		0			0	0	0	37480.39	38046.73	0	0	0	1766.48	1122.34	0
		37			4718.31	6425.24		1.38	35501.49		10254.98	0	0	0	0		0			0	0	0	36325.00	36774.97	0	0	0	1766.48	959.84	0
		38			4718.31	6425.24		0.34	34479.33		10010.19	0	0	0	0		0			0	0	0	35232.26	35579.64	0	0	0	1766.48	776.00	0
		39			4718.31	6425.24		0	33519.14		9778.15	0	0	0	0		0			0	0	0	34200.47	34470.04	0	0	0	1766.48	590.09	0
		40			4718.31	6425.24		0	32607.50		9539.91	0	0	0	0		0			0	0	0	33233.05	33434.45	0	0	0	1766.48	432.41	0
		41			4718.31	6425.24		0	31708.25		9323.71	0	0	0	0		0			0	0	0	32264.94	32414.01	0	0	0	1766.48	299.52	0
		42			4718.31	6425.24		0	30902.98		9121.27	0	0	0	0		0			0	0	0	31407.69	31512.01	0	0	0	1766.48	196.24	0
		43			4718.31	6425.24		0	30094.62		8927.10	0	0	0	0		0			0	0	0	30552.85	30616.89	0	0	0	1766.48	113.96	0
		44			4718.31	6425.24		0	29307.26		8726.04	0	0	0	0		0			0	0	0	29721.08	29758.26	0	0	0	1766.48	66.45	0
		45			4718.31	6425.24		0	28590.47		8539.44	0	0	0	0		0			0	0	0	28961.95	28981.57	0	0	0	1766.48	35.12	0
		46			4718.31	6425.24		0	27889.18		8373.16	0	0	0	0		0			0	0	0	28216.59	28223.13	0	0	0	1766.48	18.94	0
		47			4718.31	6425.24		0	27197.53		8222.02	0	0	0	0		0			0	0	0	27485.00	27486.72	0	0	0	1766.48	10.67	0
		48			4718.31	6425.24		0	26556.49		8068.47	0	0	0	0		0			0	0	0	26808.15	26808.15	0	0	0	1766.48	7.23	0
		49			4718.31	6425.24		0	25894.44		7902.53	0	0	0	0		0			0	0	0	26115.47	26115.47	0	0	0	1766.48	3.79	0
		50			4718.31	6425.24		0	25269.58		7739.00	0	0	0	0		0			0	0	0	25464.78	25464.78	0	0	0	1766.48	2.07	0
		51			4718.31	6425.24		0	24679.49		7599.57	0	0	0	0		0			0	0	0	24858.17	24858.17	0	0	0	1766.48	0.69	0
		52			4718.31	6425.24		0	24098.69		7470.12	0	0	0	0		0			0	0	0	24259.47	24259.47	0	0	0	1766.48	0	0
		53			4718.31	6425.24		0	23552.67		7347.90	0	0	0	0		0			0	0	0	23700.02	23700.02	0	0	0	1766.48	0	0
		54			4718.31	6425.24		0	22984.27		7220.86	0	0	0	0		0			0	0	0	23121.64	23121.64	0	0	0	1765.45	0	0
		55			4718.31	6425.24		0	22439.28		7094.17	0	0	0	0		0			0	0	0	22568.73	22568.73	0	0	0	1765.11	0	0
		56			4718.31	6425.24		0	21898.08		6969.54	0	0	0	0		0			0	0	0	22022.70	22022.70	0	0	0	1763.39	0	0
		57			4718.31	6425.24		0	21411.27		6852.14	0	0	0	0		0			0	0	0	21529.70	21529.70	0	0	0	1762.70	0	0
		58			4718.31	6425.24		0	20923.77		6739.56	0	0	0	0		0			0	0	0	21037.04	21037.04	0	0	0	1759.60	0	0
		59			4718.31	6425.24		0	20434.55		6621.82	0	0	0	0		0			0	0	0	20542.31	20542.31	0	0	0	1757.53	0	0
		60			4718.31	6425.24		0	19953.94		6520.60	0	0	0	0		0			0	0	0	20057.57	20057.57	0	0	0	1753.75	0	0
		61			4718.31	6425.24		0	19501.56		6419.73	0	0	0	0		0			0	0	0	19602.09	19602.09	0	0	0	1749.27	0	0
		62			4718.31	6425.24		0	19046.77		6314.04	0	0	0	0		0			0	0	0	19141.11	19141.11	0	0	0	1741.70	0	0
		63			4718.31	6425.24		0	18596.80		6211.44	0	0	0	0		0			0	0	0	18684.94	18684.94	0	0	0	1729.99	0	0
		64			4718.31	6425.24		0	18174.72		6112.29	0	0	0	0		0			0	0	0	18259.07	18259.07	0	0	0	1716.91	0	0
		65			4718.31	6425.24		0	17728.88		6014.17	0	0	0	0		0			0	0	0	17809.44	17809.44	0	0	0	1692.81	0	0
		66			4718.31	6425.24		0	17303.01		5918.81	0	0	0	0		0			0	0	0	17381.51	17381.51	0	0	0	1665.27	0	0
		67			4718.31	6425.24		0	16897.45		5829.98	0	0	0	0		0			0	0	0	16969.75	16969.75	0	0	0	1640.48	0	0
		68			4718.31	6425.24		0	16494.65		5736.34	0	0	0	0		0			0	0	0	16561.78	16561.78	0	0	0	1609.15	0	0
		69			4718.31	6425.24		0	16080.83		5646.49	0	0	0	0		0			0	0	0	16144.86	16144.86	0	0	0	1567.84	0	0
		70			4718.31	6425.24		0	15662.53		5548.02	0	0	0	0		0			0	0	0	15724.50	15724.50	0	0	0	1504.15	0	0
		71			4718.31	6425.24		0	15253.53		5446.46	0	0	0	0		0			0	0	0	15312.06	15312.06	0	0	0	1440.80	0	0
		72			4718.31	6425.24		0	14874.83		5356.26	0	0	0	0		0			0	0	0	14929.57	14929.57	0	0	0	1377.45	0	0
		73			4718.31	6425.24		0	14484.76		5261.58	0	0	0	0		0			0	0	0	14535.03	14535.03	0	0	0	1291.73	0	0
		74			4718.31	6425.24		0	14078.86		5170.01	0	0	0	0		0			0	0	0	14125.34	14125.34	0	0	0	1196.36	0	0
		75			4718.31	6425.24		0	13667.10		5082.90	0	0	0	0		0			0	0	0	13710.83	13710.83	0	0	0	1097.21	0	0
		76			4718.31	6425.24		0	13290.12		4976.52	0	0	0	0		0			0	0	0	13332.12	13332.12	0	0	0	990.14	0	0
		77			4718.31	6425.24		0	12894.20		4878.06	0	0	0	0		0			0	0	0	12934.14	12934.14	0	0	0	862.07	0	0
		78			4718.31	6425.24		0	12507.58		4780.63	0	0	0	0		0			0	0	0	12543.38	12543.38	0	0	0	733.65	0	0
		79			4718.31	6425.24		0	12098.23		4674.25	0	0	0	0		0			0	0	0	12129.91	12129.91	0	0	0	591.81	0	0
		80			4718.31	6425.24		0	11707.14		4575.78	0	0	0	0		0			0	0	0	11738.46	11738.46	0	0	0	454.45	0	0
		81			4718.31	6425.24		0	11305.36		4464.93	0	0	0	0		0			0	0	0	11333.94	11333.94	0	0	0	321.21	0	0
		82			4718.31	6424.90		0	10900.84		4349.25	0	0	0	0		0			0	0	0	10924.94	10924.94	0	0	0	217.58	0	0
		83			4718.31	6424.90		0	10483.92		4229.79	0	0	0	0		0			0	0	0	10504.92	10504.92	0	0	0	140.46	0	0
		84			4718.31	6422.14		0	10079.39		4111.35	0	0	0	0		0			0	0	0	10098.67	10098.67	0	0	0	85.38	0	0
		85			4692.84	6391.16		0	9640.10		3987.41	0	0	0	0		0			0	0	0	9656.28	9656.28	0	0	0	50.95	0	0
		86			4630.52	6315.42		0	9158.45		3854.52	0	0	0	0		0			0	0	0	9171.88	9171.88	0	0	0	29.95	0	0
		87			4557.54	6216.95		0	8644.79		3698.22	0	0	0	0		0			0	0	0	8656.50	8656.50	0	0	0	15.49	0	0
		88			4467.34	6097.83		0	8094.64		3524.71	0	0	0	0		0			0	0	0	8103.25	8103.25	0	0	0	8.26	0	0
		89			4369.91	5939.12		0	7545.17		3337.76	0	0	0	0		0			0	0	0	7552.40	7552.40	0	0	0	2.41	0	0
		90			4233.92	5712.93		0	6933.05		3133.61	0	0	0	0		0			0	0	0	6936.84	6936.84	0	0	0	1.38	0	0
		91			4063.50	5409.62		0	6263.09		2915.34	0	0	0	0		0			0	0	0	6266.53	6266.53	0	0	0	0.34	0	0
		92			3822.85	4995.11		0	5541.14		2661.60	0	0	0	0		0			0	0	0	5542.86	5542.86	0	0	0	0	0	0
		93			3468.59	4405.37		0	4713.49		2366.56	0	0	0	0		0			0	0	0	4713.84	4713.84	0	0	0	0	0	0
		94			2984.54	3666.20		0	3824.23		1989.23	0	0	0	0		0			0	0	0	3824.23	3824.23	0	0	0	0	0	0
		95			2374.48	2825.82		0	2896.75		1552.34	0	0	0	0		0			0	0	0	2896.75	2896.75	0	0	0	0	0	0
		96			1641.86	1897.31		0	1925.54		1020.44	0	0	0	0		0			0	0	0	1925.54	1925.54	0	0	0	0	0	0
		97			839.69	952.27		0	960.88		462.36	0	0	0	0		0			0	0	0	960.88	960.88	0	0	0	0	0	0
		98			232.73	256.49		0	257.52		95.71	0	0	0	0		0			0	0	0	257.52	257.52	0	0	0	0	0	0
		99			19.62	19.97		0	19.97		9.98	0	0	0	0		0			0	0	0	19.97	19.97	0	0	0	0	0	0
		100			0.34	0.34		0	0.34		0.34	0	0	0	0		0			0	0	0	0.34	0.34	0	0	0	0	0	0

## Sheet: 2
		Details
				VOI volume unit: mm³
		Dose %			GTV	PTV_16Gy_1FR		Optic Chiasm	Gray Matter		White Matter	Right Eye	Right Optic Nerve	Right Lens	Left Eye		Cerebellum			Brain Stem	Pituitary Gland	Whole Brain	* Skin	* SKIN-5mm	Left Optic Nerve	Left Lens	Cerebrospinal Fluid	[PTV_16Gy_1FR] Shell 1	[PTV_16Gy_1FR] Shell 2
		0			10149.28	14286.46		425.53	952613.82		348434.72	10888.45	848.64	173.17	10857.80		125450.37			17925.46	485.77	1214113.12	3358000.72	538054.52	759.13	173.17	8995.96	3589.78	6136.74
		1			10149.28	14286.46		425.53	878220.74		337660.23	8546.33	772.90	127.73	0		55804.19			16688.48	485.77	1051717.02	2069549.27	297931.37	172.83	0	8820.37	3589.78	6077.86
		2			10149.28	14286.46		424.49	772975.64		314823.32	3585.99	87.45	0	0		33425.84			13287.02	460.64	906735.13	1586775.29	209329.99	17.90	0	8468.52	3589.78	6077.86
		3			10149.28	14286.46		371.47	687294.42		288969.15	378.36	0	0	0		20410.46			10749.01	407.28	795813.25	1297972.77	155881.35	2.41	0	8283.30	3589.78	6077.86
		4			10149.28	14286.46		307.44	615799.47		266813.21	120.15	0	0	0		9801.56			8281.58	332.92	702582.38	1085897.86	121696.37	0	0	7963.81	3589.78	6077.86
		5			10149.28	14286.46		230.67	552557.53		243598.97	67.82	0	0	0		3689.96			6580.85	229.29	624547.55	934965.49	99899.86	0	0	7292.13	3589.78	6077.86
		6			10149.28	14286.46		154.92	496956.12		222334.02	30.30	0	0	0		1248.35			5476.07	86.07	559002.39	813939.08	83673.06	0	0	6579.13	3589.78	6077.86
		7			10149.28	14286.46		70.58	449350.20		204873.33	4.82	0	0	0		180.06			4423.96	8.61	504169.06	718688.00	71965.58	0	0	6001.78	3589.78	6077.86
		8			10149.28	14286.46		18.94	409060.85		189563.33	0	0	0	0		17.90			3340.86	0	458890.11	644595.13	62973.06	0	0	5518.41	3589.78	6077.86
		9			10149.28	14286.46		0.34	373583.12		176177.50	0	0	0	0		0.69			2141.40	0	419332.35	583903.94	55426.17	0	0	5209.60	3589.78	6077.86
		10			10149.28	14286.46		0	341213.17		163881.65	0	0	0	0		0			1003.57	0	383881.13	530740.70	48436.66	0	0	5053.98	3589.78	6077.86
		11			10149.28	14286.46		0	314484.55		152511.56	0	0	0	0		0			338.08	0	354831.04	486683.93	42177.36	0	0	4915.59	3589.78	6077.86
		12			10149.28	14286.46		0	293003.73		142238.00	0	0	0	0		0			54.05	0	331144.11	449467.94	36435.86	0	0	4790.61	3589.78	6077.86
		13			10149.28	14286.46		0	274857.93		133273.37	0	0	0	0		0			5.85	0	311054.17	417740.42	31384.97	0	0	4667.71	3589.78	6077.86
		14			10149.28	14286.46		0	258843.20		125573.96	0	0	0	0		0			0	0	293296.03	389266.31	27038.82	0	0	4552.03	3589.78	6077.86
		15			10149.28	14286.46		0	244650.73		118978.31	0	0	0	0		0			0	0	277548.46	363393.21	23277.59	0	0	4428.09	3589.78	6077.86
		16			10149.28	14286.46		0	231754.12		112964.82	0	0	0	0		0			0	0	263154.58	339853.28	20084.08	0	0	4294.85	3589.78	6077.86
		17			10149.28	14286.46		0	219843.86		107304.57	0	0	0	0		0			0	0	249817.30	318454.06	17270.99	0	0	4163.68	3589.78	6077.86
		18			10149.28	14286.46		0	208682.75		102078.10	0	0	0	0		0			0	0	237274.60	298770.37	14891.35	0	0	4036.65	3589.78	6077.86
		19			10149.28	14286.46		0	197942.00		97281.29	0	0	0	0		0			0	0	225283.44	280524.39	12867.00	0	0	3899.28	3589.78	6077.86
		20			10149.28	14286.46		0	187827.83		92868.00	0	0	0	0		0			0	0	214047.96	263567.03	11215.51	0	0	3764.32	3589.78	6077.86
		21			10149.28	14286.46		0	178419.43		88755.62	0	0	0	0		0			0	0	203597.44	247991.94	9794.33	0	0	3629.02	3589.78	6077.86
		22			10149.28	14286.46		0	169519.53		84822.60	0	0	0	0		0			0	0	193708.77	233525.77	8564.23	0	0	3493.38	3589.78	6077.18
		23			10149.28	14286.46		0	161168.75		81090.63	0	0	0	0		0			0	0	184438.08	220291.77	7467.37	0	0	3361.52	3589.78	6075.11
		24			10149.28	14286.46		0	153514.79		77606.55	0	0	0	0		0			0	0	175911.03	208345.36	6534.72	0	0	3233.10	3589.78	6070.29
		25			10149.28	14286.46		0	146452.98		74358.30	0	0	0	0		0			0	0	168096.64	197510.96	5738.41	0	0	3112.61	3589.78	6057.21
		26			10149.28	14286.46		0	139924.11		71336.58	0	0	0	0		0			0	0	160951.17	187736.25	5039.53	0	0	2984.88	3589.78	6036.55
		27			10149.28	14286.46		0	133926.47		68550.35	0	0	0	0		0			0	0	154371.69	178828.43	4449.43	0	0	2863.70	3589.78	5991.45
		28			10149.28	14286.46		0	128300.98		65940.39	0	0	0	0		0			0	0	148208.10	170603.66	3939.22	0	0	2737.00	3589.78	5934.99
		29			10149.28	14286.46		0	123040.09		63489.82	0	0	0	0		0			0	0	142451.11	163068.82	3475.13	0	0	2615.13	3589.78	5861.31
		30			10149.28	14286.46		0	118093.52		61155.63	0	0	0	0		0			0	0	137042.86	156125.44	3081.28	0	0	2495.66	3589.78	5777.65
		31			10149.28	14286.46		0	113503.62		58959.83	0	0	0	0		0			0	0	132018.83	149727.74	2745.95	0	0	2383.77	3589.78	5688.49
		32			10149.28	14286.46		0	109261.78		56923.77	0	0	0	0		0			0	0	127356.63	143797.23	2444.02	0	0	2273.26	3589.78	5575.22
		33			10149.28	14286.46		0	105426.19		55017.17	0	0	0	0		0			0	0	123092.76	138422.03	2177.21	0	0	2161.71	3589.78	5453.35
		34			10149.28	14286.46		0	101892.19		53212.47	0	0	0	0		0			0	0	119145.28	133459.63	1947.92	0	0	2047.76	3589.78	5324.93
		35			10149.28	14286.46		0	98649.79		51520.00	0	0	0	0		0			0	0	115490.09	128861.81	1758.22	0	0	1940.69	3589.78	5166.22
		36			10149.28	14286.46		0	95572.30		49885.72	0	0	0	0		0			0	0	112005.32	124502.57	1585.05	0	0	1835.34	3589.78	4971.01
		37			10149.28	14286.46		0	92715.14		48337.85	0	0	0	0		0			0	0	108758.10	120431.84	1425.99	0	0	1727.93	3589.78	4764.79
		38			10149.28	14286.46		0	89980.90		46855.40	0	0	0	0		0			0	0	105669.25	116589.03	1289.66	0	0	1638.41	3589.78	4550.65
		39			10149.28	14286.46		0	87364.05		45426.65	0	0	0	0		0			0	0	102705.03	112927.30	1167.44	0	0	1552.34	3589.78	4318.27
		40			10149.28	14286.46		0	84913.49		44078.80	0	0	0	0		0			0	0	99928.09	109463.18	1047.29	0	0	1465.24	3589.78	4067.98
		41			10149.28	14286.46		0	82525.58		42783.98	0	0	0	0		0			0	0	97222.07	106123.01	939.53	0	0	1396.39	3589.78	3839.38
		42			10149.28	14286.46		0	80286.06		41580.04	0	0	0	0		0			0	0	94673.74	103018.66	856.91	0	0	1331.32	3589.78	3618.69
		43			10149.28	14286.46		0	78121.94		40433.60	0	0	0	0		0			0	0	92212.16	100025.52	775.66	0	0	1270.73	3589.78	3393.88
		44			10149.28	14286.46		0	76049.04		39342.59	0	0	0	0		0			0	0	89829.07	97150.81	706.11	0	0	1212.54	3589.78	3162.53
		45			10149.28	14286.46		0	74017.81		38305.62	0	0	0	0		0			0	0	87507.96	94383.17	645.17	0	0	1166.75	3589.78	2941.16
		46			10149.28	14286.46		0	72063.69		37309.63	0	0	0	0		0			0	0	85280.83	91745.32	588.37	0	0	1115.46	3589.78	2717.03
		47			10149.28	14286.46		0	70127.83		36355.64	0	0	0	0		0			0	0	83082.28	89174.60	538.79	0	0	1065.88	3589.78	2514.60
		48			10149.28	14286.46		0	68285.60		35451.22	0	0	0	0		0			0	0	80964.97	86719.22	497.48	0	0	1024.57	3589.78	2316.64
		49			10149.28	14286.46		0	66496.05		34562.65	0	0	0	0		0			0	0	78922.72	84368.50	456.51	0	0	978.43	3589.78	2129.70
		50			10149.28	14286.46		0	64751.60		33731.22	0	0	0	0		0			0	0	76930.05	82073.55	421.74	0	0	937.12	3589.78	1957.90
		51			10149.28	14286.46		0	63061.20		32923.54	0	0	0	0		0			0	0	75000.38	79848.83	383.18	0	0	899.94	3589.78	1788.17
		52			10149.28	14286.46		0	61464.79		32141.35	0	0	0	0		0			0	0	73159.18	77746.33	354.26	0	0	858.97	3589.78	1637.04
		53			10149.28	14286.46		0	59992.31		31407.00	0	0	0	0		0			0	0	71453.29	75791.18	322.93	0	0	819.38	3589.78	1505.18
		54			10149.28	14286.46		0	58559.09		30723.27	0	0	0	0		0			0	0	69791.81	73897.31	297.11	0	0	784.26	3589.78	1387.78
		55			10149.28	14286.46		0	57159.26		30075.00	0	0	0	0		0			0	0	68165.45	72038.22	268.88	0	0	747.43	3589.78	1278.30
		56			10149.28	14286.46		0	55855.14		29440.49	0	0	0	0		0			0	0	66650.97	70297.55	247.19	0	0	714.03	3589.78	1166.75
		57			10149.28	14286.46		0	54584.07		28865.55	0	0	0	0		0			0	0	65162.66	68616.11	227.22	0	0	682.36	3589.78	1066.23
		58			10149.28	14286.46		0	53341.23		28296.12	0	0	0	0		0			0	0	63702.59	66962.54	208.29	0	0	649.99	3589.78	961.91
		59			10149.28	14286.46		0	52102.86		27741.14	0	0	0	0		0			0	0	62255.25	65331.70	188.66	0	0	620.39	3589.78	863.79
		60			10149.28	14286.46		0	50907.54		27201.32	0	0	0	0		0			0	0	60847.84	63745.28	166.97	0	0	591.47	3589.78	766.02
		61			10149.28	14286.46		0	49754.90		26679.05	0	0	0	0		0			0	0	59495.52	62225.64	148.73	0	0	561.86	3589.78	671.68
		62			10149.28	14286.46		0	48616.72		26185.01	0	0	0	0		0			0	0	58154.56	60735.61	133.58	0	0	533.28	3589.78	581.14
		63			10149.28	14286.46		0	47486.80		25667.56	0	0	0	0		0			0	0	56819.80	59259.35	121.19	0	0	503.33	3589.78	490.94
		64			10149.28	14286.46		0	46415.07		25192.12	0	0	0	0		0			0	0	55541.85	57846.78	103.97	0	0	477.86	3589.78	413.82
		65			10149.28	14286.46		0	45337.82		24736.29	0	0	0	0		0			0	0	54255.28	56411.83	88.13	0	0	452.04	3589.78	342.56
		66			10149.28	14286.46		0	44295.35		24293.55	0	0	0	0		0			0	0	53016.58	55038.17	78.15	0	0	424.49	3589.78	298.14
		67			10149.28	14286.46		0	43237.73		23863.55	0	0	0	0		0			0	0	51758.59	53665.88	65.41	0	0	400.39	3589.78	258.90
		68			10149.28	14286.46		0	42237.27		23443.53	0	0	0	0		0			0	0	50548.45	52342.83	52.67	0	0	378.70	3589.78	223.09
		69			10149.28	14286.46		0	41238.86		23026.96	0	0	0	0		0			0	0	49345.55	51023.90	44.07	0	0	352.20	3589.78	195.89
		70			10149.28	14286.46		0	40259.40		22624.84	0	0	0	0		0			0	0	48167.44	49736.65	34.77	0	0	327.75	3589.78	169.04
		71			10149.28	14286.46		0	39235.86		22176.60	0	0	0	0		0			0	0	46943.53	48411.18	26.85	0	0	304.34	3589.43	143.91
		72			10149.28	14286.46		0	38279.80		21757.27	0	0	0	0		0			0	0	45764.38	47129.10	19.28	0	0	277.83	3587.71	122.56
		73			10149.28	14286.46		0	37303.43		21342.07	0	0	0	0		0			0	0	44584.89	45846.67	12.05	0	0	257.52	3585.99	105.69
		74			10149.28	14286.46		0	36325.34		20911.03	0	0	0	0		0			0	0	43404.36	44581.79	7.57	0	0	236.86	3582.20	89.51
		75			10149.28	14286.46		0	35333.48		20450.39	0	0	0	0		0			0	0	42206.28	43284.90	3.10	0	0	214.83	3571.18	74.02
		76			10149.28	14286.46		0	34369.16		19997.67	0	0	0	0		0			0	0	41009.23	42011.08	1.72	0	0	194.52	3550.87	56.81
		77			10149.28	14286.46		0	33380.05		19555.27	0	0	0	0		0			0	0	39798.75	40716.94	0.69	0	0	175.93	3520.23	34.08
		78			10149.28	14286.46		0	32393.70		19104.96	0	0	0	0		0			0	0	38593.44	39440.36	0	0	0	154.24	3476.16	16.18
		79			10149.28	14286.46		0	31388.41		18630.20	0	0	0	0		0			0	0	37361.27	38136.24	0	0	0	136.33	3406.28	3.44
		80			10149.28	14286.46		0	30362.12		18154.75	0	0	0	0		0			0	0	36097.78	36795.63	0	0	0	120.84	3308.50	0
		81			10149.28	14286.46		0	29338.93		17678.62	0	0	0	0		0			0	0	34849.08	35480.83	0	0	0	102.94	3177.68	0
		82			10149.28	14286.46		0	28322.28		17211.78	0	0	0	0		0			0	0	33586.97	34160.19	0	0	0	88.48	3003.47	0
		83			10149.28	14286.46		0	27269.14		16707.07	0	0	0	0		0			0	0	32281.81	32796.85	0	0	0	73.68	2739.41	0
		84			10149.28	14286.46		0	26180.88		16190.31	0	0	0	0		0			0	0	30951.18	31403.91	0	0	0	59.22	2440.23	0
		85			10149.28	14286.46		0	25105.70		15670.11	0	0	0	0		0			0	0	29623.65	30015.78	0	0	0	46.13	2086.66	0
		86			10149.28	14286.46		0	23968.21		15104.12	0	0	0	0		0			0	0	28226.23	28570.51	0	0	0	36.15	1710.71	0
		87			10149.28	14283.36		0	22747.06		14490.27	0	0	0	0		0			0	0	26729.66	27021.95	0	0	0	25.82	1314.79	0
		88			10126.90	14248.59		0	21382.00		13736.30	0	0	0	0		0			0	0	25100.54	25344.98	0	0	0	16.87	877.91	0
		89			9997.11	14069.22		0	19745.31		12825.00	0	0	0	0		0			0	0	23166.05	23368.83	0	0	0	9.64	484.74	0
		90			9506.17	13465.01		0	17582.91		11582.85	0	0	0	0		0			0	0	20696.89	20871.79	0	0	0	3.79	214.14	0
		91			8768.39	12487.61		0	15136.48		10175.45	0	0	0	0		0			0	0	17916.17	18062.49	0	0	0	0.34	74.02	0
		92			7817.84	11178.33		0	12526.51		8554.59	0	0	0	0		0			0	0	14950.57	15073.82	0	0	0	0	14.80	0
		93			6597.03	9402.20		0	9716.87		6676.22	0	0	0	0		0			0	0	11735.02	11837.27	0	0	0	0	1.03	0
		94			5300.49	7351.34		0	7107.60		4865.32	0	0	0	0		0			0	0	8631.37	8713.65	0	0	0	0	0	0
		95			3902.03	5182.74		0	4782.01		3291.29	0	0	0	0		0			0	0	5761.82	5828.26	0	0	0	0	0	0
		96			2344.18	2992.11		0	2716.69		1944.48	0	0	0	0		0			0	0	3175.27	3222.78	0	0	0	0	0	0
		97			947.11	1207.72		0	1116.15		806.64	0	0	0	0		0			0	0	1247.32	1267.97	0	0	0	0	0	0
		98			209.66	285.06		0	292.64		212.76	0	0	0	0		0			0	0	296.08	296.08	0	0	0	0	0	0
		99			22.38	26.85		0	26.85		25.82	0	0	0	0		0			0	0	26.85	26.85	0	0	0	0	0	0
		100			0.34	0.34		0	0.34		0.34	0	0	0	0		0			0	0	0.34	0.34	0	0	0	0	0	0

## Sheet: 3
		Details
				VOI volume unit: mm³
		Dose %			PTV_16GY	GTV		Right Eye	Gray Matter		White Matter	Optic Chiasm	Right Optic Nerve	Right Lens	Left Eye		Left Optic Nerve			Left Lens	Cerebrospinal Fluid	Cerebellum	Brain Stem	Pituitary Gland	Whole Brain	* Skin	* skin_3mm_8Gy	[PTV_16GY] Shell 1	[PTV_16GY] Shell 2	[PTV_16GY] Shell 3
		0			6401.83	4516.91		5561.79	978799.52		439940.42	588.71	827.64	173.17	5561.79		720.92			173.17	5846.85	123820.22	20341.26	346.34	1191674.87	2837435.47	263487.50	1779.57	3692.37	7862.25
		1			6401.83	4516.91		23.76	733019.55		352505.11	249.60	6.89	0	0		287.82			0	5696.06	94905.78	16230.59	0	881470.37	1521263.19	118704.26	1779.57	3667.58	6438.67
		2			6401.83	4516.91		0.34	583172.00		290038.82	160.43	0	0	0		206.22			0	5283.27	69941.23	6941.65	0	683741.14	1116462.42	80749.11	1779.57	3667.58	6438.67
		3			6401.83	4516.91		0	480506.91		245264.92	114.64	0	0	0		155.61			0	4438.07	50510.24	4051.11	0	550247.08	870211.49	56827.72	1779.57	3667.58	6438.67
		4			6401.83	4516.91		0	391635.28		203732.74	30.30	0	0	0		116.71			0	3857.62	37031.46	2518.73	0	440163.86	681526.06	41168.63	1779.57	3667.58	6390.81
		5			6401.83	4516.91		0	318935.70		170323.76	0	0	0	0		82.63			0	3112.26	28403.19	1109.26	0	353411.59	538336.14	29636.04	1779.57	3667.58	6299.58
		6			6401.83	4516.91		0	255548.47		139050.68	0	0	0	0		48.89			0	2269.47	20887.62	425.18	0	278649.45	415495.39	21044.27	1779.57	3667.58	6219.02
		7			6401.83	4516.91		0	209779.62		114379.11	0	0	0	0		8.95			0	1555.10	14400.76	173.52	0	224239.93	330674.51	15994.07	1779.57	3667.58	6106.09
		8			6401.83	4516.91		0	179418.53		98844.99	0	0	0	0		0			0	1421.86	9802.60	75.40	0	188692.31	275819.50	12595.03	1779.57	3667.58	5928.10
		9			6401.83	4516.91		0	156623.95		87169.19	0	0	0	0		0			0	1317.89	6576.72	18.94	0	162605.07	235391.06	10257.73	1779.57	3665.52	5694.34
		10			6401.83	4516.91		0	138176.22		77523.58	0	0	0	0		0			0	1238.71	4279.71	0.34	0	142087.55	203235.94	8495.38	1779.57	3658.63	5319.77
		11			6401.83	4516.91		0	122737.81		69751.53	0	0	0	0		0			0	1171.92	2614.78	0	0	125338.13	176789.63	7053.89	1779.57	3638.66	4841.57
		12			6401.83	4516.91		0	109691.78		63468.48	0	0	0	0		0			0	1114.08	1517.23	0	0	111384.59	155093.64	5792.46	1779.57	3615.60	4164.72
		13			6401.83	4516.91		0	98019.42		57809.25	0	0	0	0		0			0	1066.57	857.25	0	0	99067.74	136338.81	4607.80	1779.57	3595.63	3379.77
		14			6401.83	4516.91		0	88163.46		52870.95	0	0	0	0		0			0	1029.04	493.69	0	0	88835.14	121001.97	3521.95	1779.57	3572.22	2576.22
		15			6401.83	4516.91		0	80062.28		48666.29	0	0	0	0		0			0	994.62	270.26	0	0	80527.05	108772.56	2529.40	1779.57	3536.76	1625.33
		16			6401.83	4516.91		0	73297.93		45002.84	0	0	0	0		0			0	963.98	129.79	0	0	73633.94	98753.42	1742.39	1779.57	3497.51	648.62
		17			6401.83	4516.91		0	67739.92		41763.89	0	0	0	0		0			0	936.78	49.92	0	0	67983.33	90474.93	1116.49	1779.57	3463.08	116.71
		18			6401.83	4516.91		0	63063.95		38889.52	0	0	0	0		0			0	913.71	9.98	0	0	63271.55	83580.10	657.91	1779.57	3431.41	3.10
		19			6401.83	4516.91		0	59010.78		36351.16	0	0	0	0		0			0	891.33	0	0	0	59215.63	77625.49	354.26	1779.57	3393.88	0
		20			6401.83	4516.91		0	55437.88		34064.13	0	0	0	0		0			0	872.05	0	0	0	55643.75	72392.82	157.33	1779.57	3348.09	0
		21			6401.83	4516.91		0	52320.10		32060.44	0	0	0	0		0			0	851.40	0	0	0	52525.64	67833.91	60.59	1779.57	3295.42	0
		22			6401.83	4516.91		0	49552.46		30288.45	0	0	0	0		0			0	832.12	0	0	0	49763.50	63795.89	15.49	1779.57	3234.48	0
		23			6401.83	4516.91		0	47079.86		28698.58	0	0	0	0		0			0	813.18	0	0	0	47288.50	60186.49	3.79	1779.57	3161.84	0
		24			6401.83	4516.91		0	44861.69		27274.30	0	0	0	0		0			0	795.62	0	0	0	45072.73	56945.12	0	1779.57	3078.87	0
		25			6401.83	4516.91		0	42848.01		25982.23	0	0	0	0		0			0	777.38	0	0	0	43054.58	54028.41	0	1779.57	2978.34	0
		26			6401.83	4516.91		0	40996.15		24799.99	0	0	0	0		0			0	757.75	0	0	0	41203.40	51370.24	0	1779.57	2843.73	0
		27			6401.83	4516.91		0	39333.98		23733.07	0	0	0	0		0			0	737.44	0	0	0	39542.61	48984.75	0	1779.57	2665.74	0
		28			6401.83	4516.91		0	37808.14		22766.00	0	0	0	0		0			0	718.51	0	0	0	38018.84	46815.12	0	1779.57	2440.58	0
		29			6401.83	4516.91		0	36382.84		21854.01	0	0	0	0		0			0	696.82	0	0	0	36595.26	44806.26	0	1779.57	2155.52	0
		30			6401.83	4516.91		0	35061.85		21010.19	0	0	0	0		0			0	676.50	0	0	0	35274.95	42949.23	0	1779.57	1834.31	0
		31			6401.83	4516.91		0	33826.24		20242.10	0	0	0	0		0			0	655.50	0	0	0	34044.51	41247.47	0	1779.57	1510.00	0
		32			6401.83	4516.91		0	32674.29		19502.94	0	0	0	0		0			0	635.54	0	0	0	32896.35	39654.85	0	1779.57	1169.16	0
		33			6401.83	4516.91		0	31587.40		18815.76	0	0	0	0		0			0	615.91	0	0	0	31814.63	38173.77	0	1779.57	839.00	0
		34			6401.83	4516.91		0	30580.39		18185.05	0	0	0	0		0			0	595.25	0	0	0	30810.37	36806.64	0	1779.57	583.89	0
		35			6401.83	4516.91		0	29605.06		17571.55	0	0	0	0		0			0	576.32	0	0	0	29834.69	35497.36	0	1779.57	397.64	0
		36			6401.83	4516.91		0	28689.97		16982.83	0	0	0	0		0			0	555.66	0	0	0	28922.70	34279.65	0	1779.57	254.76	0
		37			6401.83	4516.91		0	27826.18		16428.20	0	0	0	0		0			0	536.04	0	0	0	28057.53	33119.09	0	1779.57	149.76	0
		38			6401.83	4516.91		0	26995.44		15898.71	0	0	0	0		0			0	519.86	0	0	0	27225.07	32026.70	0	1779.57	89.51	0
		39			6401.83	4516.91		0	26208.77		15402.26	0	0	0	0		0			0	499.89	0	0	0	26436.68	31003.51	0	1779.57	43.03	0
		40			6401.83	4516.91		0	25443.78		14911.32	0	0	0	0		0			0	483.36	0	0	0	25664.12	29990.99	0	1779.57	15.49	0
		41			6401.83	4516.91		0	24729.06		14472.71	0	0	0	0		0			0	469.94	0	0	0	24948.02	29074.18	0	1779.57	3.79	0
		42			6401.83	4516.91		0	24032.59		14027.91	0	0	0	0		0			0	445.84	0	0	0	24245.01	28176.31	0	1779.57	0.34	0
		43			6401.83	4516.91		0	23378.47		13610.64	0	0	0	0		0			0	434.82	0	0	0	23581.93	27325.26	0	1779.57	0	0
		44			6401.83	4516.91		0	22719.52		13196.13	0	0	0	0		0			0	417.95	0	0	0	22920.58	26497.96	0	1779.57	0	0
		45			6401.83	4516.91		0	22097.76		12804.69	0	0	0	0		0			0	398.33	0	0	0	22293.99	25701.99	0	1779.57	0	0
		46			6401.83	4516.91		0	21506.63		12437.35	0	0	0	0		0			0	386.97	0	0	0	21692.89	24949.06	0	1779.22	0	0
		47			6401.83	4516.91		0	20951.66		12090.66	0	0	0	0		0			0	372.85	0	0	0	21135.16	24241.57	0	1778.88	0	0
		48			6401.83	4516.91		0	20379.81		11736.40	0	0	0	0		0			0	357.02	0	0	0	20560.56	23538.56	0	1777.85	0	0
		49			6401.83	4516.91		0	19826.22		11391.09	0	0	0	0		0			0	342.21	0	0	0	19998.36	22847.59	0	1777.85	0	0
		50			6401.83	4516.91		0	19307.39		11067.12	0	0	0	0		0			0	330.16	0	0	0	19474.37	22203.11	0	1776.47	0	0
		51			6401.83	4516.91		0	18822.31		10771.74	0	0	0	0		0			0	317.08	0	0	0	18986.18	21604.06	0	1774.06	0	0
		52			6401.83	4516.91		0	18341.35		10480.13	0	0	0	0		0			0	302.62	0	0	0	18499.72	21003.30	0	1773.37	0	0
		53			6401.83	4516.91		0	17840.77		10156.86	0	0	0	0		0			0	290.57	0	0	0	17996.39	20399.44	0	1771.65	0	0
		54			6401.83	4516.91		0	17394.25		9880.40	0	0	0	0		0			0	280.24	0	0	0	17547.10	19856.86	0	1770.62	0	0
		55			6401.83	4516.91		0	16960.46		9619.10	0	0	0	0		0			0	267.16	0	0	0	17110.91	19323.57	0	1765.80	0	0
		56			6401.83	4516.91		0	16530.45		9356.07	0	0	0	0		0			0	254.08	0	0	0	16679.18	18806.13	0	1760.98	0	0
		57			6401.83	4516.91		0	16115.26		9092.70	0	0	0	0		0			0	243.06	0	0	0	16261.23	18308.30	0	1754.09	0	0
		58			6401.83	4516.91		0	15692.83		8827.26	0	0	0	0		0			0	231.70	0	0	0	15837.77	17800.84	0	1746.52	0	0
		59			6401.83	4516.91		0	15293.47		8589.02	0	0	0	0		0			0	220.68	0	0	0	15437.38	17325.05	0	1733.78	0	0
		60			6401.83	4516.91		0	14922.68		8356.63	0	0	0	0		0			0	207.60	0	0	0	15066.25	16878.86	0	1713.12	0	0
		61			6401.83	4516.91		0	14550.86		8113.23	0	0	0	0		0			0	198.30	0	0	0	14693.05	16430.96	0	1678.35	0	0
		62			6401.83	4516.91		0	14183.52		7894.96	0	0	0	0		0			0	186.60	0	0	0	14323.30	15996.83	0	1641.51	0	0
		63			6401.83	4516.91		0	13807.91		7670.14	0	0	0	0		0			0	178.34	0	0	0	13945.28	15559.25	0	1584.36	0	0
		64			6401.83	4516.91		0	13464.32		7450.84	0	0	0	0		0			0	169.73	0	0	0	13602.04	15148.87	0	1510.34	0	0
		65			6401.83	4516.91		0	13135.20		7236.70	0	0	0	0		0			0	156.65	0	0	0	13273.25	14758.12	0	1422.55	0	0
		66			6401.83	4516.91		0	12816.40		7042.18	0	0	0	0		0			0	147.35	0	0	0	12952.73	14374.59	0	1333.04	0	0
		67			6401.83	4516.91		0	12467.64		6834.93	0	0	0	0		0			0	138.74	0	0	0	12602.94	13968.00	0	1218.40	0	0
		68			6401.83	4516.91		0	12137.14		6629.05	0	0	0	0		0			0	129.10	0	0	0	12271.06	13587.92	0	1085.51	0	0
		69			6401.83	4516.91		0	11829.35		6437.63	0	0	0	0		0			0	117.74	0	0	0	11961.21	13228.15	0	937.12	0	0
		70			6401.83	4516.91		0	11531.55		6247.94	0	0	0	0		0			0	110.51	0	0	0	11663.41	12874.92	0	784.26	0	0
		71			6401.83	4516.91		0	11222.39		6059.96	0	0	0	0		0			0	101.22	0	0	0	11352.19	12514.81	0	622.80	0	0
		72			6401.83	4516.91		0	10911.86		5874.05	0	0	0	0		0			0	91.23	0	0	0	11039.58	12147.81	0	453.07	0	0
		73			6401.83	4516.91		0	10602.35		5697.44	0	0	0	0		0			0	84.69	0	0	0	10726.98	11790.11	0	319.14	0	0
		74			6401.83	4516.91		0	10332.44		5528.74	0	0	0	0		0			0	76.09	0	0	0	10453.62	11465.80	0	219.65	0	0
		75			6401.83	4516.91		0	10034.64		5339.05	0	0	0	0		0			0	66.10	0	0	0	10154.79	11127.03	0	143.22	0	0
		76			6401.83	4516.91		0	9726.17		5167.60	0	0	0	0		0			0	57.15	0	0	0	9844.25	10774.15	0	86.41	0	0
		77			6401.83	4516.91		0	9440.42		4999.93	0	0	0	0		0			0	52.33	0	0	0	9554.72	10436.41	0	43.72	0	0
		78			6401.83	4516.91		0	9142.62		4827.11	0	0	0	0		0			0	44.76	0	0	0	9256.92	10095.23	0	19.97	0	0
		79			6401.83	4516.91		0	8865.82		4660.82	0	0	0	0		0			0	38.90	0	0	0	8977.02	9770.58	0	9.30	0	0
		80			6401.14	4516.91		0	8569.05		4489.37	0	0	0	0		0			0	30.64	0	0	0	8675.78	9432.15	0	3.10	0	0
		81			6399.42	4516.91		0	8265.06		4313.79	0	0	0	0		0			0	26.17	0	0	0	8370.40	9088.57	0	0	0	0
		82			6395.63	4516.91		0	7965.53		4139.93	0	0	0	0		0			0	19.28	0	0	0	8067.44	8747.73	0	0	0	0
		83			6388.06	4516.91		0	7666.36		3970.89	0	0	0	0		0			0	15.15	0	0	0	7764.82	8398.98	0	0	0	0
		84			6362.58	4516.22		0	7348.25		3787.73	0	0	0	0		0			0	9.98	0	0	0	7443.61	8038.87	0	0	0	0
		85			6317.14	4510.37		0	7018.43		3595.97	0	0	0	0		0			0	7.23	0	0	0	7112.07	7669.11	0	0	0	0
		86			6198.02	4464.24		0	6638.69		3367.37	0	0	0	0		0			0	4.48	0	0	0	6730.96	7251.16	0	0	0	0
		87			5944.97	4336.86		0	6158.77		3107.10	0	0	0	0		0			0	1.03	0	0	0	6246.56	6733.71	0	0	0	0
		88			5563.86	4115.14		0	5589.34		2797.25	0	0	0	0		0			0	0.34	0	0	0	5671.62	6114.36	0	0	0	0
		89			5027.48	3781.88		0	4908.01		2456.76	0	0	0	0		0			0	0	0	0	0	4988.57	5395.51	0	0	0	0
		90			4374.73	3370.82		0	4171.95		2057.05	0	0	0	0		0			0	0	0	0	0	4248.03	4615.03	0	0	0	0
		91			3604.92	2842.01		0	3356.01		1636.69	0	0	0	0		0			0	0	0	0	0	3428.65	3758.13	0	0	0	0
		92			2740.10	2206.47		0	2470.88		1194.30	0	0	0	0		0			0	0	0	0	0	2538.35	2826.86	0	0	0	0
		93			1823.63	1479.70		0	1558.54		720.57	0	0	0	0		0			0	0	0	0	0	1621.89	1868.73	0	0	0	0
		94			1008.04	819.38		0	762.57		301.59	0	0	0	0		0			0	0	0	0	0	818.00	1024.91	0	0	0	0
		95			462.02	367.00		0	262.34		68.51	0	0	0	0		0			0	0	0	0	0	305.37	466.84	0	0	0	0
		96			217.58	176.96		0	82.97		4.82	0	0	0	0		0			0	0	0	0	0	112.92	218.96	0	0	0	0
		97			91.92	77.12		0	35.46		0	0	0	0	0		0			0	0	0	0	0	58.18	92.27	0	0	0	0
		98			32.71	26.51		0	12.05		0	0	0	0	0		0			0	0	0	0	0	24.10	32.71	0	0	0	0
		99			5.16	2.75		0	2.75		0	0	0	0	0		0			0	0	0	0	0	4.82	5.16	0	0	0	0
		100			0.34	0.34		0	0		0	0	0	0	0		0			0	0	0	0	0	0.34	0.34	0	0	0	0

## Sheet: 4
		Details
				VOI volume unit: mm³
		Dose %			PTV_12Gy	GTV		Right Eye	Gray Matter		White Matter	Optic Chiasm	Right Optic Nerve	Right Lens	Left Eye		Left Optic Nerve			Left Lens	Cerebrospinal Fluid	Cerebellum	Brain Stem	Pituitary Gland	Whole Brain	* Skin	* skin 3mm	[PTV_12Gy] Shell 1	[PTV_12Gy] Shell 2
		0			332.64	157.17		7696.15	1288012.70		617217.25	968.55	841.14	261.31	7540.13		876.24			259.40	16188.05	163292.69	22537.61	568.39	1477008.82	4723808.67	444723.89	417.33	1596.83
		1			332.64	157.17		0	200570.30		88324.36	416.18	0	0	0		177.00			0	2486.80	62261.96	4378.13	37.00	280167.77	669024.66	28923.03	417.33	1594.92
		2			332.64	157.17		0	140853.50		60734.18	256.35	0	0	0		110.63			0	1630.40	40029.14	3120.04	6.87	193396.76	402005.77	14467.62	417.33	1590.73
		3			332.64	157.17		0	106307.98		44334.41	175.48	0	0	0		53.41			0	1064.30	24608.23	2293.01	0	140105.82	271418.00	8835.60	417.33	1548.77
		4			332.64	157.17		0	78611.37		30162.81	91.93	0	0	0		21.36			0	615.31	14906.69	1535.80	0	99958.04	194419.48	5875.78	417.33	1494.98
		5			332.64	157.17		0	54468.92		18305.97	0	0	0	0		2.29			0	225.83	10358.81	1000.98	0	69639.21	136795.81	3561.78	417.33	1446.91
		6			332.64	157.17		0	36235.43		10328.29	0	0	0	0		0			0	0.76	7519.91	603.10	0	47501.37	93283.46	1907.73	417.33	1385.50
		7			332.64	157.17		0	24966.43		6277.47	0	0	0	0		0			0	0	5696.87	300.98	0	33705.14	64135.74	976.94	417.33	1293.56
		8			332.64	157.17		0	18711.85		4398.73	0	0	0	0		0			0	0	4478.45	111.39	0	25710.30	46192.93	622.18	417.33	1227.19
		9			332.64	157.17		0	14994.43		3218.08	0	0	0	0		0			0	0	3568.27	35.48	0	20715.71	36315.92	523.76	417.33	1160.05
		10			332.64	157.17		0	12088.78		2210.24	0	0	0	0		0			0	0	2880.10	7.25	0	16849.52	29941.56	467.30	417.33	1100.92
		11			332.64	157.17		0	9743.88		1412.20	0	0	0	0		0			0	0	2373.89	0	0	13789.75	25031.28	426.48	417.33	1036.83
		12			332.64	157.17		0	7929.61		847.63	0	0	0	0		0			0	0	1987.46	0	0	11413.57	21278.00	392.53	417.33	958.63
		13			332.64	157.17		0	6471.25		498.58	0	0	0	0		0			0	0	1675.03	0	0	9512.33	18252.94	366.59	417.33	857.93
		14			332.64	157.17		0	5406.57		306.70	0	0	0	0		0			0	0	1414.49	0	0	8086.40	15939.33	338.36	417.33	774.00
		15			332.64	157.17		0	4558.94		218.58	0	0	0	0		0			0	0	1220.70	0	0	6945.42	14097.98	312.42	417.33	687.03
		16			332.64	157.17		0	3817.37		152.21	0	0	0	0		0			0	0	1044.46	0	0	5944.82	12472.53	287.25	417.33	610.73
		17			332.64	157.17		0	3204.35		103.38	0	0	0	0		0			0	0	903.70	0	0	5121.23	11213.68	264.36	417.33	530.24
		18			332.64	157.17		0	2715.30		64.09	0	0	0	0		0			0	0	785.06	0	0	4455.57	10182.57	244.14	417.33	442.50
		19			332.64	157.17		0	2301.41		42.72	0	0	0	0		0			0	0	685.12	0	0	3889.08	9313.58	221.63	417.33	369.26
		20			332.64	157.17		0	1935.20		20.60	0	0	0	0		0			0	0	592.80	0	0	3381.35	8553.70	204.85	417.33	312.04
		21			332.64	157.17		0	1649.86		7.25	0	0	0	0		0			0	0	517.65	0	0	2976.23	7918.17	185.39	417.33	261.31
		22			332.64	157.17		0	1393.13		0	0	0	0	0		0			0	0	453.19	0	0	2616.50	7368.47	168.23	417.33	207.14
		23			332.64	157.17		0	1173.40		0	0	0	0	0		0			0	0	392.53	0	0	2296.83	6851.96	147.63	417.33	157.17
		24			332.64	157.17		0	998.69		0	0	0	0	0		0			0	0	341.03	0	0	2037.05	6416.70	132.75	417.33	116.35
		25			332.64	157.17		0	848.77		0	0	0	0	0		0			0	0	300.60	0	0	1813.89	6042.10	119.40	417.33	82.40
		26			332.64	157.17		0	706.86		0	0	0	0	0		0			0	0	259.78	0	0	1596.07	5670.17	103.76	417.33	57.60
		27			332.64	157.17		0	602.72		0	0	0	0	0		0			0	0	229.64	0	0	1432.42	5379.10	88.12	417.33	45.39
		28			332.64	157.17		0	504.30		0	0	0	0	0		0			0	0	191.50	0	0	1264.19	5087.28	77.06	417.33	30.90
		29			332.64	157.17		0	432.97		0	0	0	0	0		0			0	0	164.41	0	0	1136.40	4829.79	67.52	417.33	20.98
		30			332.64	157.17		0	354.39		0	0	0	0	0		0			0	0	145.34	0	0	1011.66	4593.28	56.08	417.33	11.83
		31			332.64	157.17		0	292.21		0	0	0	0	0		0			0	0	123.98	0	0	897.60	4378.51	46.16	417.33	6.48
		32			332.64	157.17		0	243.76		0	0	0	0	0		0			0	0	107.19	0	0	806.43	4184.72	38.53	417.33	4.58
		33			332.64	157.17		0	196.84		0	0	0	0	0		0			0	0	83.16	0	0	706.86	3994.75	34.33	416.95	2.67
		34			332.64	157.17		0	162.89		0	0	0	0	0		0			0	0	68.28	0	0	630.95	3836.44	27.47	416.56	0
		35			332.64	157.17		0	124.74		0	0	0	0	0		0			0	0	58.75	0	0	562.67	3677.75	22.51	416.56	0
		36			332.64	157.17		0	96.89		0	0	0	0	0		0			0	0	48.45	0	0	496.67	3526.31	18.69	415.42	0
		37			332.64	157.17		0	75.15		0	0	0	0	0		0			0	0	38.91	0	0	439.07	3396.99	15.26	414.28	0
		38			332.64	157.17		0	56.46		0	0	0	0	0		0			0	0	30.90	0	0	386.05	3262.33	10.30	413.51	0
		39			332.64	157.17		0	45.01		0	0	0	0	0		0			0	0	25.18	0	0	342.18	3142.17	8.01	412.75	0
		40			332.64	157.17		0	34.71		0	0	0	0	0		0			0	0	20.22	0	0	296.40	3020.86	4.96	411.22	0
		41			332.64	157.17		0	27.47		0	0	0	0	0		0			0	0	15.64	0	0	263.98	2916.72	3.05	409.32	0
		42			332.64	157.17		0	21.74		0	0	0	0	0		0			0	0	12.59	0	0	227.74	2809.52	1.14	403.98	0
		43			332.64	157.17		0	17.17		0	0	0	0	0		0			0	0	10.30	0	0	200.27	2712.63	0	400.92	0
		44			332.64	157.17		0	14.11		0	0	0	0	0		0			0	0	9.16	0	0	173.19	2618.41	0	396.73	0
		45			332.64	157.17		0	10.30		0	0	0	0	0		0			0	0	7.25	0	0	149.92	2531.81	0	390.24	0
		46			332.64	157.17		0	8.01		0	0	0	0	0		0			0	0	5.72	0	0	130.84	2446.37	0	383.76	0
		47			332.64	157.17		0	4.96		0	0	0	0	0		0			0	0	4.58	0	0	110.24	2357.86	0	376.51	0
		48			332.64	157.17		0	3.43		0	0	0	0	0		0			0	0	3.43	0	0	93.08	2281.57	0	369.26	0
		49			332.64	157.17		0	2.67		0	0	0	0	0		0			0	0	2.67	0	0	76.68	2201.08	0	359.73	0
		50			332.64	157.17		0	1.53		0	0	0	0	0		0			0	0	1.91	0	0	63.32	2130.13	0	348.66	0
		51			332.64	157.17		0	1.14		0	0	0	0	0		0			0	0	1.14	0	0	52.26	2058.41	0	339.13	0
		52			332.64	157.17		0	0		0	0	0	0	0		0			0	0	0.76	0	0	41.96	1995.85	0	330.35	0
		53			332.64	157.17		0	0		0	0	0	0	0		0			0	0	0.38	0	0	33.95	1925.66	0	317.38	0
		54			332.64	157.17		0	0		0	0	0	0	0		0			0	0	0.38	0	0	27.47	1858.52	0	304.41	0
		55			332.64	157.17		0	0		0	0	0	0	0		0			0	0	0	0	0	18.31	1790.24	0	290.30	0
		56			332.64	157.17		0	0		0	0	0	0	0		0			0	0	0	0	0	13.35	1731.87	0	276.57	0
		57			332.64	157.17		0	0		0	0	0	0	0		0			0	0	0	0	0	5.72	1676.56	0	261.31	0
		58			332.64	157.17		0	0		0	0	0	0	0		0			0	0	0	0	0	3.43	1616.29	0	246.05	0
		59			332.64	157.17		0	0		0	0	0	0	0		0			0	0	0	0	0	2.29	1563.64	0	227.36	0
		60			332.64	157.17		0	0		0	0	0	0	0		0			0	0	0	0	0	1.53	1506.81	0	209.05	0
		61			332.64	157.17		0	0		0	0	0	0	0		0			0	0	0	0	0	0.76	1449.97	0	190.73	0
		62			332.64	157.17		0	0		0	0	0	0	0		0			0	0	0	0	0	0.38	1395.80	0	168.61	0
		63			332.64	157.17		0	0		0	0	0	0	0		0			0	0	0	0	0	0	1345.06	0	149.15	0
		64			332.64	157.17		0	0		0	0	0	0	0		0			0	0	0	0	0	0	1290.13	0	124.74	0
		65			332.64	157.17		0	0		0	0	0	0	0		0			0	0	0	0	0	0	1243.21	0	105.67	0
		66			332.64	157.17		0	0		0	0	0	0	0		0			0	0	0	0	0	0	1193.62	0	88.88	0
		67			332.64	157.17		0	0		0	0	0	0	0		0			0	0	0	0	0	0	1150.89	0	75.15	0
		68			332.64	157.17		0	0		0	0	0	0	0		0			0	0	0	0	0	0	1100.54	0	61.42	0
		69			332.64	157.17		0	0		0	0	0	0	0		0			0	0	0	0	0	0	1054.38	0	46.54	0
		70			332.26	157.17		0	0		0	0	0	0	0		0			0	0	0	0	0	0	1002.50	0	35.48	0
		71			331.88	157.17		0	0		0	0	0	0	0		0			0	0	0	0	0	0	953.67	0	27.85	0
		72			331.88	157.17		0	0		0	0	0	0	0		0			0	0	0	0	0	0	912.86	0	21.36	0
		73			330.73	157.17		0	0		0	0	0	0	0		0			0	0	0	0	0	0	870.90	0	16.02	0
		74			329.97	157.17		0	0		0	0	0	0	0		0			0	0	0	0	0	0	829.70	0	11.83	0
		75			328.45	157.17		0	0		0	0	0	0	0		0			0	0	0	0	0	0	785.83	0	7.63	0
		76			326.92	157.17		0	0		0	0	0	0	0		0			0	0	0	0	0	0	740.81	0	4.58	0
		77			324.63	157.17		0	0		0	0	0	0	0		0			0	0	0	0	0	0	698.47	0	2.67	0
		78			321.96	157.17		0	0		0	0	0	0	0		0			0	0	0	0	0	0	651.55	0	1.14	0
		79			318.15	157.17		0	0		0	0	0	0	0		0			0	0	0	0	0	0	616.07	0	0.38	0
		80			311.66	156.40		0	0		0	0	0	0	0		0			0	0	0	0	0	0	569.53	0	0	0
		81			308.61	156.02		0	0		0	0	0	0	0		0			0	0	0	0	0	0	533.29	0	0	0
		82			302.12	154.11		0	0		0	0	0	0	0		0			0	0	0	0	0	0	492.48	0	0	0
		83			293.35	152.21		0	0		0	0	0	0	0		0			0	0	0	0	0	0	453.19	0	0	0
		84			281.91	148.77		0	0		0	0	0	0	0		0			0	0	0	0	0	0	411.22	0	0	0
		85			270.46	144.58		0	0		0	0	0	0	0		0			0	0	0	0	0	0	372.70	0	0	0
		86			253.30	138.47		0	0		0	0	0	0	0		0			0	0	0	0	0	0	328.83	0	0	0
		87			229.26	128.56		0	0		0	0	0	0	0		0			0	0	0	0	0	0	289.54	0	0	0
		88			205.61	120.16		0	0		0	0	0	0	0		0			0	0	0	0	0	0	248.72	0	0	0
		89			177.38	107.57		0	0		0	0	0	0	0		0			0	0	0	0	0	0	205.23	0	0	0
		90			139.62	86.98		0	0		0	0	0	0	0		0			0	0	0	0	0	0	157.93	0	0	0
		91			111.01	72.10		0	0		0	0	0	0	0		0			0	0	0	0	0	0	124.36	0	0	0
		92			86.59	59.51		0	0		0	0	0	0	0		0			0	0	0	0	0	0	94.99	0	0	0
		93			61.80	43.87		0	0		0	0	0	0	0		0			0	0	0	0	0	0	67.90	0	0	0
		94			42.72	32.42		0	0		0	0	0	0	0		0			0	0	0	0	0	0	46.54	0	0	0
		95			30.14	22.51		0	0		0	0	0	0	0		0			0	0	0	0	0	0	31.28	0	0	0
		96			19.45	13.73		0	0		0	0	0	0	0		0			0	0	0	0	0	0	19.45	0	0	0
		97			11.83	8.01		0	0		0	0	0	0	0		0			0	0	0	0	0	0	11.83	0	0	0
		98			6.48	4.58		0	0		0	0	0	0	0		0			0	0	0	0	0	0	6.48	0	0	0
		99			2.67	2.29		0	0		0	0	0	0	0		0			0	0	0	0	0	0	2.67	0	0	0
		100			0	0		0	0		0	0	0	0	0		0			0	0	0	0	0	0	0	0	0	0

## Sheet: 5
		Details
				VOI volume unit: mm³
		Dose %			PTV_15Gy	GTV		Right Eye	Gray Matter		White Matter	Optic Chiasm	Right Optic Nerve_Limit_8Gy	Right Lens	Left Eye		Left Optic Nerve			Left Lens	Cerebrospinal Fluid	Cerebellum	Brain Stem_5Gy	Pituitary Gland	Whole Brain	* Skin	* skin3mm	[PTV_15Gy] Shell 1	[PTV_15Gy] Shell 2
		0			4105.38	2602.77		7086.94	1194279.86		523208.24	880.81	1019.29	263.60	6704.33		1022.72			263.21	12890.24	134513.85	22015.00	458.15	1372525.02	4345718.38	439317.70	1674.65	3705.98
		1			4105.38	2602.77		162.51	472608.95		184415.82	880.81	985.72	0	25.94		818.63			0	5677.80	50722.12	17545.70	458.15	552522.66	1672052.76	109149.17	1674.65	3705.98
		2			4105.38	2602.77		56.84	372275.54		136373.14	880.81	861.74	0	0.38		720.60			0	4271.70	30220.79	12892.15	458.15	425220.11	1220847.70	70658.87	1674.65	3705.98
		3			4105.38	2602.77		22.89	309516.53		106336.21	880.81	801.09	0	0		672.53			0	2721.79	13127.52	10079.19	458.15	341532.90	934326.93	47913.74	1674.65	3701.02
		4			4105.38	2602.77		4.58	262035.75		87070.08	880.81	756.84	0	0		642.78			0	1684.19	4077.53	7817.84	458.15	282102.20	746060.18	32913.21	1674.65	3604.13
		5			4105.38	2602.77		0	220357.13		68773.27	879.29	719.07	0	0		613.40			0	902.56	1449.58	5305.86	458.15	234395.22	608285.52	23378.37	1674.65	3518.68
		6			4105.38	2602.77		0	188311.77		55935.67	860.21	675.58	0	0		583.27			0	635.91	598.53	3393.17	458.15	198899.46	503771.59	16674.42	1674.65	3425.98
		7			4105.38	2602.77		0	161320.50		45365.52	826.26	642.01	0	0		548.17			0	487.90	269.70	2292.25	458.15	169679.64	421282.58	11772.16	1674.65	3314.59
		8			4105.38	2602.77		0	138567.73		38019.56	781.25	599.67	0	0		508.12			0	370.79	131.99	1644.90	458.15	145292.28	353641.51	7994.08	1674.65	3214.65
		9			4105.38	2602.77		0	123458.86		32983.40	731.66	543.21	0	0		467.68			0	233.46	48.07	1202.39	458.15	129066.47	304290.77	5019.76	1674.65	3130.72
		10			4105.38	2602.77		0	111594.77		28911.97	675.20	484.47	0	0		434.49			0	30.52	10.68	890.35	458.15	116342.16	265030.67	2540.97	1674.65	3060.15
		11			4105.38	2602.77		0	101451.11		25453.19	614.55	424.19	0	0		403.98			0	0	0	665.66	458.15	105482.10	232833.10	1240.16	1673.89	2989.20
		12			4105.38	2602.77		0	91396.33		21938.32	553.89	366.21	0	0		364.30			0	0	0	487.52	458.15	94767.38	204756.55	662.23	1673.51	2926.64
		13			4105.38	2602.77		0	82803.34		19324.49	499.73	306.32	0	0		310.13			0	0	0	362.01	458.15	85696.03	181329.35	322.34	1673.13	2863.31
		14			4105.38	2602.77		0	74890.52		16961.29	442.50	258.64	0	0		249.86			0	0	0	253.68	458.15	77439.88	160839.84	130.84	1666.26	2784.73
		15			4105.38	2602.77		0	67344.67		14883.04	391.77	220.87	0	0		190.73			0	0	0	182.72	458.15	69632.34	142768.10	46.16	1662.83	2702.33
		16			4105.38	2602.77		0	59748.46		13018.42	342.18	180.44	0	0		137.71			0	0	0	126.65	458.15	61861.80	126461.79	4.20	1660.92	2624.89
		17			4105.38	2602.77		0	52964.40		11494.45	289.15	143.43	0	0		96.89			0	0	0	86.21	458.15	54920.96	112932.97	0.76	1658.63	2552.03
		18			4105.38	2602.77		0	47884.75		10395.05	247.96	120.93	0	0		68.66			0	0	0	54.93	458.15	49674.61	102656.17	0	1650.62	2479.93
		19			4105.38	2602.77		0	43490.98		9508.13	205.99	101.09	0	0		48.07			0	0	0	22.89	458.15	45127.87	94027.33	0	1639.18	2408.60
		20			4105.38	2602.77		0	39680.86		8694.84	170.14	85.45	0	0		31.28			0	0	0	20.22	458.15	41216.28	86666.49	0	1632.69	2341.84
		21			4105.38	2602.77		0	36337.28		7995.22	135.42	71.33	0	0		17.55			0	0	0	18.31	458.15	37778.85	80282.21	0	1623.15	2278.90
		22			4105.38	2602.77		0	33329.01		7342.15	108.72	58.75	0	0		8.77			0	0	0	12.21	458.15	34683.61	74617.00	0	1612.85	2214.43
		23			4105.38	2602.77		0	30669.40		6707.76	85.83	46.54	0	0		2.67			0	0	0	6.87	458.15	31953.81	69630.43	0	1598.74	2155.30
		24			4105.38	2602.77		0	28285.98		6085.97	65.23	41.20	0	0		0.76			0	0	0	3.05	458.15	29494.48	65186.31	0	1587.30	2093.89
		25			4105.38	2602.77		0	26107.79		5496.60	49.21	32.81	0	0		0			0	0	0	0	458.15	27236.94	61109.54	0	1576.23	2019.88
		26			4105.38	2602.77		0	24128.72		4963.68	32.81	27.47	0	0		0			0	0	0	0	458.15	25177.00	57403.95	0	1567.08	1944.35
		27			4105.38	2602.77		0	22293.85		4460.53	23.27	20.98	0	0		0			0	0	0	0	458.15	23279.95	54004.67	0	1556.02	1847.84
		28			4105.38	2602.77		0	20617.29		3988.65	13.35	17.55	0	0		0			0	0	0	0	458.15	21537.02	50906.75	0	1543.05	1745.99
		29			4105.38	2602.77		0	19097.52		3510.28	9.92	12.97	0	0		0			0	0	0	0	458.15	19963.07	48040.77	0	1533.13	1637.27
		30			4105.38	2602.77		0	17700.58		3062.82	7.25	12.21	0	0		0			0	0	0	0	458.15	18512.73	45417.02	0	1522.06	1539.23
		31			4105.38	2602.77		0	16436.39		2660.37	4.20	9.54	0	0		0			0	0	0	0	458.15	17202.76	43023.68	0	1512.91	1455.31
		32			4105.38	2602.77		0	15322.11		2339.94	2.67	7.63	0	0		0			0	0	0	0	458.15	16043.85	40843.20	0	1504.90	1371.77
		33			4105.38	2602.77		0	14359.66		2099.61	1.14	6.10	0	0		0			0	0	0	0	456.62	15044.78	38895.03	0	1490.78	1283.26
		34			4105.38	2602.77		0	13587.95		1900.86	0.76	5.34	0	0		0			0	0	0	0	453.95	14229.97	37170.03	0	1479.72	1207.35
		35			4105.00	2602.77		0	12912.37		1740.26	0.38	4.58	0	0		0			0	0	0	0	449.37	13530.73	35639.57	0	1468.66	1143.26
		36			4105.00	2602.77		0	12274.55		1613.24	0.38	2.67	0	0		0			0	0	0	0	442.50	12858.20	34153.37	0	1458.36	1082.99
		37			4104.61	2602.77		0	11704.64		1497.27	0.38	2.29	0	0		0			0	0	0	0	433.35	12261.96	32809.45	0	1449.97	1028.44
		38			4104.61	2602.77		0	11193.85		1402.28	0	2.29	0	0		0			0	0	0	0	423.81	11724.85	31546.02	0	1441.19	957.87
		39			4104.61	2602.77		0	10682.30		1311.11	0	1.14	0	0		0			0	0	0	0	412.75	11191.94	30316.93	0	1433.56	899.89
		40			4104.23	2602.77		0	10216.52		1234.82	0	1.14	0	0		0			0	0	0	0	399.02	10703.66	29170.23	0	1419.45	849.53
		41			4104.23	2602.77		0	9783.94		1164.25	0	0.76	0	0		0			0	0	0	0	387.19	10251.62	28104.02	0	1408.77	806.43
		42			4103.85	2602.77		0	9355.55		1101.68	0	0.38	0	0		0			0	0	0	0	371.17	9803.77	27086.26	0	1396.94	748.06
		43			4103.09	2602.77		0	8951.57		1039.50	0	0	0	0		0			0	0	0	0	358.58	9377.67	26115.80	0	1387.79	694.66
		44			4103.09	2602.77		0	8571.24		978.85	0	0	0	0		0			0	0	0	0	342.94	8976.36	25203.32	0	1380.16	640.49
		45			4101.56	2602.39		0	8196.26		923.92	0	0	0	0		0			0	0	0	0	328.45	8583.45	24313.74	0	1370.62	575.64
		46			4100.80	2602.39		0	7836.53		868.61	0	0	0	0		0			0	0	0	0	314.33	8211.52	23446.66	0	1356.51	523.76
		47			4100.80	2602.39		0	7481.00		813.29	0	0	0	0		0			0	0	0	0	300.22	7835.39	22604.37	0	1342.01	466.92
		48			4097.75	2602.00		0	7153.70		755.69	0	0	0	0		0			0	0	0	0	284.96	7493.21	21828.84	0	1330.95	419.24
		49			4096.22	2602.00		0	6830.98		700.38	0	0	0	0		0			0	0	0	0	270.84	7158.66	21075.44	0	1316.07	370.79
		50			4094.31	2602.00		0	6503.30		645.45	0	0	0	0		0			0	0	0	0	257.11	6816.10	20318.22	0	1306.15	321.58
		51			4090.88	2601.24		0	6200.41		594.33	0	0	0	0		0			0	0	0	0	247.57	6501.39	19615.55	0	1291.66	270.84
		52			4087.45	2601.24		0	5925.75		537.87	0	0	0	0		0			0	0	0	0	228.50	6207.66	18946.46	0	1277.92	229.26
		53			4085.54	2600.86		0	5650.33		485.99	0	0	0	0		0			0	0	0	0	221.25	5921.94	18295.67	0	1264.19	185.01
		54			4080.96	2600.48		0	5383.68		432.97	0	0	0	0		0			0	0	0	0	208.66	5640.41	17650.99	0	1253.13	144.20
		55			4077.15	2599.72		0	5131.15		381.85	0	0	0	0		0			0	0	0	0	194.55	5375.67	17049.03	0	1237.49	104.90
		56			4073.33	2598.95		0	4904.56		337.98	0	0	0	0		0			0	0	0	0	182.34	5134.96	16491.70	0	1223.37	72.86
		57			4068.76	2598.57		0	4668.81		290.30	0	0	0	0		0			0	0	0	0	173.95	4879.76	15933.23	0	1204.68	39.29
		58			4063.03	2596.28		0	4477.31		252.91	0	0	0	0		0			0	0	0	0	161.36	4675.67	15427.02	0	1186.75	24.03
		59			4056.93	2594.76		0	4273.61		211.72	0	0	0	0		0			0	0	0	0	149.54	4455.95	14915.08	0	1165.77	14.50
		60			4050.06	2593.61		0	4089.36		178.53	0	0	0	0		0			0	0	0	0	140.38	4262.16	14436.34	0	1144.79	11.06
		61			4040.53	2590.56		0	3918.46		151.82	0	0	0	0		0			0	0	0	0	130.46	4080.20	13976.29	0	1126.86	6.48
		62			4032.14	2588.27		0	3758.62		126.65	0	0	0	0		0			0	0	0	0	119.40	3905.49	13542.18	0	1105.88	3.43
		63			4024.12	2587.89		0	3577.42		103.38	0	0	0	0		0			0	0	0	0	110.63	3710.94	13074.87	0	1083.76	0
		64			4011.54	2585.60		0	3424.45		84.30	0	0	0	0		0			0	0	0	0	101.85	3546.14	12666.32	0	1060.10	0
		65			4002.76	2583.69		0	3284.07		64.85	0	0	0	0		0			0	0	0	0	94.60	3392.03	12261.96	0	1036.07	0
		66			3989.03	2580.26		0	3150.18		51.88	0	0	0	0		0			0	0	0	0	86.21	3245.54	11854.55	0	1009.37	0
		67			3976.44	2576.07		0	3014.76		42.72	0	0	0	0		0			0	0	0	0	74.77	3099.82	11473.08	0	982.28	0
		68			3960.80	2573.39		0	2869.03		33.57	0	0	0	0		0			0	0	0	0	71.72	2943.42	11082.08	0	952.15	0
		69			3946.69	2570.34		0	2746.96		24.80	0	0	0	0		0			0	0	0	0	64.47	2811.43	10698.32	0	919.72	0
		70			3931.05	2566.15		0	2629.09		15.64	0	0	0	0		0			0	0	0	0	54.17	2685.93	10345.46	0	881.58	0
		71			3913.88	2561.19		0	2515.03		11.44	0	0	0	0		0			0	0	0	0	46.54	2563.86	9990.31	0	831.99	0
		72			3891.75	2553.56		0	2387.62		7.63	0	0	0	0		0			0	0	0	0	42.72	2428.44	9629.06	0	783.54	0
		73			3871.54	2545.93		0	2274.32		4.58	0	0	0	0		0			0	0	0	0	37.77	2305.98	9284.21	0	737.00	0
		74			3849.41	2540.59		0	2156.83		1.91	0	0	0	0		0			0	0	0	0	27.85	2172.85	8914.57	0	685.12	0
		75			3826.90	2530.67		0	2060.70		1.14	0	0	0	0		0			0	0	0	0	21.36	2067.95	8585.74	0	636.67	0
		76			3799.82	2520.75		0	1946.64		0.38	0	0	0	0		0			0	0	0	0	18.31	1948.93	8238.60	0	582.89	0
		77			3770.07	2509.69		0	1834.49		0	0	0	0	0		0			0	0	0	0	12.59	1833.34	7902.53	0	528.34	0
		78			3742.22	2500.92		0	1727.29		0	0	0	0	0		0			0	0	0	0	8.77	1716.61	7558.82	0	457.00	0
		79			3705.98	2486.04		0	1628.11		0	0	0	0	0		0			0	0	0	0	6.10	1607.51	7220.46	0	394.82	0
		80			3674.70	2472.31		0	1522.06		0	0	0	0	0		0			0	0	0	0	3.81	1493.07	6894.30	0	334.17	0
		81			3632.74	2453.99		0	1413.35		0	0	0	0	0		0			0	0	0	0	2.29	1375.58	6544.11	0	278.47	0
		82			3591.16	2437.59		0	1312.64		0	0	0	0	0		0			0	0	0	0	1.14	1267.62	6216.81	0	214.77	0
		83			3536.22	2413.56		0	1213.07		0	0	0	0	0		0			0	0	0	0	1.14	1160.81	5876.92	0	154.88	0
		84			3474.04	2383.04		0	1100.92		0	0	0	0	0		0			0	0	0	0	0	1044.85	5517.20	0	104.14	0
		85			3413.01	2354.81		0	1000.21		0	0	0	0	0		0			0	0	0	0	0	937.27	5175.02	0	59.89	0
		86			3343.96	2322.77		0	895.31		0	0	0	0	0		0			0	0	0	0	0	828.93	4834.37	0	25.94	0
		87			3256.23	2284.24		0	783.54		0	0	0	0	0		0			0	0	0	0	0	719.45	4463.96	0	5.34	0
		88			3136.44	2226.64		0	675.58		0	0	0	0	0		0			0	0	0	0	0	617.60	4090.50	0	0	0
		89			2985.00	2155.30		0	559.23		0	0	0	0	0		0			0	0	0	0	0	508.12	3690.72	0	0	0
		90			2777.86	2045.44		0	433.35		0	0	0	0	0		0			0	0	0	0	0	392.53	3250.50	0	0	0
		91			2512.36	1897.43		0	331.88		0	0	0	0	0		0			0	0	0	0	0	304.79	2801.13	0	0	0
		92			2174.76	1699.45		0	244.52		0	0	0	0	0		0			0	0	0	0	0	231.17	2336.12	0	0	0
		93			1784.90	1450.35		0	175.09		0	0	0	0	0		0			0	0	0	0	0	165.56	1859.66	0	0	0
		94			1402.28	1180.27		0	115.97		0	0	0	0	0		0			0	0	0	0	0	112.92	1435.09	0	0	0
		95			1014.33	889.97		0	73.62		0	0	0	0	0		0			0	0	0	0	0	72.86	1025.77	0	0	0
		96			661.09	601.58		0	35.48		0	0	0	0	0		0			0	0	0	0	0	35.86	663.76	0	0	0
		97			333.02	315.09		0	10.30		0	0	0	0	0		0			0	0	0	0	0	10.68	333.02	0	0	0
		98			99.18	96.89		0	0.76		0	0	0	0	0		0			0	0	0	0	0	0	99.18	0	0	0
		99			14.11	13.73		0	0		0	0	0	0	0		0			0	0	0	0	0	0	14.11	0	0	0
		100			0.38	0.38		0	0		0	0	0	0	0		0			0	0	0	0	0	0	0.38	0	0	0

## Sheet: 6
		Details
				VOI volume unit: mm³
		Dose %			PTV_18Gy	* SKIN-3mm		LT EAR_LIMT_8GY	GTV		Right Eye	Gray Matter	White Matter	Optic Chiasm	Right Optic Nerve		Right Lens			Left Eye	Left Optic Nerve	Left Lens	Cerebrospinal Fluid	Cerebellum	Brain Stem	Pituitary Gland	Whole Brain	* Skin_Limit_8Gy	[PTV_18Gy] Shell 1	[PTV_18Gy] Shell 2	[PTV_18Gy] Shell 3
		0			5454.72	300063.82		4711.77	3416.60		6600.13	975296.50	440125.30	686.49	654.81		173.17			7509.02	664.80	260.62	8842.75	132507.70	19152.81	385.25	1147613.62	3164509.53	2292.20	4543.77	9187.72
		1			5454.72	141203.10		4711.77	3416.60		0	662141.21	320273.22	686.49	175.24		0			6.20	169.73	0	7790.64	118836.81	18726.94	385.25	816745.63	1930755.76	2292.20	4543.77	9187.72
		2			5454.72	105587.66		4711.77	3416.60		0	538658.38	266619.39	623.83	140.46		0			0	84.35	0	6031.04	106584.68	15482.82	370.79	676847.68	1543565.45	2292.20	4543.77	9182.21
		3			5454.72	79825.42		4606.08	3416.60		0	443355.31	222156.37	518.83	99.15		0			0	31.67	0	5378.98	93976.92	13225.05	314.32	564291.17	1253179.59	2292.20	4543.77	9155.70
		4			5454.72	60950.78		4362.68	3416.60		0	365522.91	185198.25	370.10	58.53		0			0	12.74	0	4281.77	79539.67	11159.05	245.13	468894.11	1021488.47	2292.20	4543.77	9093.73
		5			5454.72	47549.46		3998.78	3416.60		0	286169.49	144851.06	156.65	32.71		0			0	4.13	0	2766.95	68364.44	8629.64	192.80	373396.52	808389.68	2292.20	4543.77	8945.69
		6			5454.72	39502.33		3574.97	3416.60		0	213932.28	106839.79	41.66	14.46		0			0	0	0	1752.37	58358.38	6261.71	105.00	286036.60	627019.45	2292.20	4543.77	8716.06
		7			5454.72	34476.92		3150.48	3416.60		0	163390.37	83849.67	3.10	2.75		0			0	0	0	1086.19	49779.00	4322.05	25.13	222296.49	492315.96	2292.20	4543.77	8421.36
		8			5454.72	30676.10		2756.63	3416.60		0	127708.82	64852.13	0	0		0			0	0	0	665.49	44532.56	2657.82	0	178281.03	406973.85	2292.20	4543.77	7801.66
		9			5454.72	27644.06		2404.43	3416.60		0	103302.00	50573.93	0	0		0			0	0	0	543.27	40628.46	1372.63	0	147766.05	346150.45	2292.20	4543.77	7064.56
		10			5454.72	24996.57		2089.76	3416.60		0	88741.50	42172.20	0	0		0			0	0	0	462.02	37322.37	650.68	0	128305.80	303308.63	2292.20	4543.77	6470.34
		11			5454.72	22569.07		1795.40	3416.60		0	77340.77	35554.51	0	0		0			0	0	0	344.28	34358.15	369.41	0	113158.65	270907.01	2292.20	4543.77	6019.68
		12			5454.72	20238.32		1497.60	3416.60		0	68284.57	30413.76	0	0		0			0	0	0	217.24	31746.46	212.42	0	100930.62	244349.15	2292.20	4543.77	5576.25
		13			5454.72	18023.24		1218.40	3416.60		0	60864.02	26604.34	0	0		0			0	0	0	128.76	29438.77	108.45	0	90780.31	222294.77	2292.20	4542.39	5106.31
		14			5454.72	15784.06		959.50	3416.60		0	54436.72	23420.12	0	0		0			0	0	0	83.32	27463.31	63.69	0	82076.64	203441.82	2292.20	4537.23	4595.75
		15			5454.72	13540.07		724.01	3416.60		0	48941.71	20624.94	0	0		0			0	0	0	54.05	25738.14	37.18	0	74618.57	186734.06	2292.20	4529.65	4098.27
		16			5454.72	11390.40		528.12	3416.60		0	43986.88	18075.57	0	0		0			0	0	0	35.46	24199.91	17.21	0	68038.41	171859.24	2292.20	4523.80	3633.84
		17			5454.72	9407.71		376.29	3416.60		0	39539.51	15817.80	0	0		0			0	0	0	21.35	22851.03	2.75	0	62238.38	158469.62	2292.20	4514.85	3199.71
		18			5454.72	7531.06		267.16	3416.60		0	35418.86	13793.11	0	0		0			0	0	0	8.95	21673.61	0	0	56916.89	146159.66	2292.20	4501.08	2695.69
		19			5454.72	5807.26		179.02	3416.60		0	31591.54	11918.87	0	0		0			0	0	0	3.10	20643.19	0	0	52011.98	134818.83	2292.20	4483.17	2122.12
		20			5454.72	4333.07		121.53	3416.60		0	28569.47	10268.40	0	0		0			0	0	0	0.69	19716.05	0	0	48008.38	124863.72	2292.20	4455.63	1589.53
		21			5454.72	3124.66		72.64	3416.60		0	26027.68	8904.38	0	0		0			0	0	0	0	18887.72	0	0	44631.02	116114.96	2292.20	4422.24	1186.03
		22			5454.72	2199.24		42.35	3416.60		0	23749.94	7727.64	0	0		0			0	0	0	0	18119.64	0	0	41588.30	108417.27	2292.20	4379.20	906.83
		23			5454.72	1459.73		25.82	3416.60		0	21858.14	6810.83	0	0		0			0	0	0	0	17453.81	0	0	39033.77	101772.04	2292.20	4323.77	719.88
		24			5454.72	911.30		9.98	3416.60		0	20475.87	6138.46	0	0		0			0	0	0	0	16836.52	0	0	37038.00	96141.39	2292.20	4260.08	579.76
		25			5454.72	520.89		2.75	3416.60		0	19307.39	5538.38	0	0		0			0	0	0	0	16263.98	0	0	35314.55	91213.75	2292.20	4191.92	470.28
		26			5454.72	270.60		0	3416.60		0	18250.46	5011.64	0	0		0			0	0	0	0	15745.50	0	0	33754.97	86691.33	2292.20	4113.42	371.82
		27			5454.72	149.42		0	3416.60		0	17289.93	4533.44	0	0		0			0	0	0	0	15237.35	0	0	32295.93	82545.55	2292.20	4008.76	290.23
		28			5454.72	82.28		0	3416.60		0	16429.24	4115.49	0	0		0			0	0	0	0	14803.91	0	0	31014.87	78890.36	2292.20	3888.61	229.63
		29			5454.72	46.48		0	3416.60		0	15620.53	3724.39	0	0		0			0	0	0	0	14349.81	0	0	29756.54	75397.67	2292.20	3720.60	174.20
		30			5454.72	27.54		0	3416.60		0	14905.81	3381.49	0	0		0			0	0	0	0	13959.74	0	0	28655.54	72260.62	2292.20	3535.04	141.84
		31			5454.72	10.33		0	3416.60		0	14238.60	3083.34	0	0		0			0	0	0	0	13580.00	0	0	27616.17	69376.61	2292.20	3344.65	115.33
		32			5454.72	3.44		0	3416.60		0	13595.49	2800.35	0	0		0			0	0	0	0	13210.25	0	0	26607.78	66687.81	2292.20	3156.67	90.20
		33			5454.72	0		0	3416.60		0	13009.19	2557.63	0	0		0			0	0	0	0	12870.79	0	0	25692.01	64177.00	2292.20	2986.95	67.48
		34			5454.72	0		0	3416.60		0	12449.74	2314.92	0	0		0			0	0	0	0	12539.94	0	0	24803.08	61829.38	2292.20	2827.55	49.58
		35			5454.72	0		0	3416.60		0	11949.85	2110.42	0	0		0			0	0	0	0	12229.75	0	0	23998.51	59651.48	2292.20	2657.13	33.05
		36			5454.72	0		0	3416.60		0	11433.09	1912.11	0	0		0			0	0	0	0	11928.51	0	0	23188.77	57564.47	2292.20	2459.86	21.00
		37			5454.72	0		0	3416.60		0	10972.45	1731.02	0	0		0			0	0	0	0	11638.97	0	0	22442.72	55606.23	2292.20	2248.47	8.95
		38			5454.72	0		0	3416.60		0	10549.68	1593.31	0	0		0			0	0	0	0	11372.84	0	0	21758.64	53751.26	2292.20	2046.04	1.03
		39			5454.72	0		0	3416.60		0	10132.07	1471.78	0	0		0			0	0	0	0	11092.95	0	0	21075.25	51995.79	2292.20	1860.47	0
		40			5454.72	0		0	3416.60		0	9755.43	1366.43	0	0		0			0	0	0	0	10836.80	0	0	20450.05	50330.18	2292.20	1686.27	0
		41			5454.72	0		0	3416.60		0	9410.81	1279.33	0	0		0			0	0	0	0	10598.22	0	0	19872.70	48756.49	2292.20	1514.13	0
		42			5454.72	0		0	3416.60		0	9097.17	1198.08	0	0		0			0	0	0	0	10346.90	0	0	19312.56	47280.58	2292.20	1346.12	0
		43			5454.72	0		0	3416.60		0	8769.08	1118.56	0	0		0			0	0	0	0	10122.43	0	0	18770.66	45831.86	2292.20	1180.87	0
		44			5454.72	0		0	3416.60		0	8479.54	1045.91	0	0		0			0	0	0	0	9890.39	0	0	18254.25	44473.69	2292.20	1034.90	0
		45			5454.72	0		0	3416.60		0	8211.00	980.50	0	0		0			0	0	0	0	9661.79	0	0	17764.00	43158.55	2292.20	907.17	0
		46			5454.72	0		0	3416.60		0	7935.24	908.55	0	0		0			0	0	0	0	9453.50	0	0	17285.80	41891.61	2292.20	798.03	0
		47			5454.72	0		0	3416.60		0	7672.90	840.72	0	0		0			0	0	0	0	9247.28	0	0	16819.99	40687.33	2292.20	698.88	0
		48			5454.72	0		0	3416.60		0	7432.25	778.41	0	0		0			0	0	0	0	9050.01	0	0	16385.17	39547.09	2292.20	594.22	0
		49			5454.72	0		0	3416.60		0	7203.99	722.98	0	0		0			0	0	0	0	8844.13	0	0	15954.82	38424.40	2292.20	517.45	0
		50			5454.72	0		0	3416.60		0	6971.95	662.39	0	0		0			0	0	0	0	8656.84	0	0	15540.31	37347.16	2292.20	432.41	0
		51			5454.72	0		0	3416.60		0	6749.55	609.03	0	0		0			0	0	0	0	8474.72	0	0	15141.30	36320.18	2292.20	355.29	0
		52			5454.72	0		0	3416.60		0	6537.13	559.45	0	0		0			0	0	0	0	8293.63	0	0	14751.23	35309.04	2292.20	275.77	0
		53			5454.72	0		0	3416.60		0	6335.73	514.35	0	0		0			0	0	0	0	8108.75	0	0	14368.40	34329.23	2292.20	210.01	0
		54			5454.72	0		0	3416.60		0	6141.56	472.00	0	0		0			0	0	0	0	7935.58	0	0	14004.15	33391.42	2292.20	162.84	0
		55			5454.72	0		0	3416.60		0	5955.99	432.07	0	0		0			0	0	0	0	7755.18	0	0	13644.04	32486.31	2292.20	123.94	0
		56			5454.72	0		0	3416.60		0	5768.02	394.89	0	0		0			0	0	0	0	7596.81	0	0	13298.04	31579.83	2292.20	91.58	0
		57			5454.72	0		0	3416.60		0	5583.14	356.33	0	0		0			0	0	0	0	7432.94	0	0	12947.22	30719.14	2292.20	77.46	0
		58			5454.72	0		0	3416.60		0	5417.89	323.28	0	0		0			0	0	0	0	7270.78	0	0	12623.95	29882.55	2292.20	67.82	0
		59			5454.72	0		0	3416.60		0	5242.99	288.16	0	0		0			0	0	0	0	7105.88	0	0	12290.00	29035.28	2290.47	58.53	0
		60			5454.72	0		0	3416.60		0	5074.99	261.65	0	0		0			0	0	0	0	6945.79	0	0	11960.52	28232.43	2288.41	47.85	0
		61			5454.72	0		0	3416.60		0	4909.04	225.50	0	0		0			0	0	0	0	6788.45	0	0	11640.00	27425.10	2287.03	38.90	0
		62			5454.72	0		0	3416.60		0	4761.35	200.71	0	0		0			0	0	0	0	6626.64	0	0	11335.66	26664.93	2285.65	32.36	0
		63			5454.72	0		0	3416.60		0	4608.15	180.75	0	0		0			0	0	0	0	6479.98	0	0	11038.89	25918.54	2281.52	22.72	0
		64			5454.72	0		0	3416.60		0	4456.32	152.86	0	0		0			0	0	0	0	6326.78	0	0	10732.49	25155.28	2273.95	12.74	0
		65			5454.72	0		0	3416.60		0	4311.38	131.86	0	0		0			0	0	0	0	6167.03	0	0	10428.84	24418.18	2263.62	5.85	0
		66			5454.72	0		0	3416.60		0	4158.52	107.41	0	0		0			0	0	0	0	6011.76	0	0	10125.53	23681.77	2259.83	0.69	0
		67			5454.72	0		0	3416.60		0	4038.37	92.61	0	0		0			0	0	0	0	5857.53	0	0	9855.61	22984.96	2257.08	0	0
		68			5454.72	0		0	3416.60		0	3899.97	74.02	0	0		0			0	0	0	0	5706.73	0	0	9567.80	22302.26	2244.69	0	0
		69			5454.72	0		0	3416.60		0	3757.09	62.31	0	0		0			0	0	0	0	5554.56	0	0	9276.54	21614.05	2224.03	0	0
		70			5454.72	0		0	3416.60		0	3624.89	52.67	0	0		0			0	0	0	0	5396.88	0	0	8988.04	20909.31	2197.18	0	0
		71			5454.72	0		0	3416.60		0	3491.31	44.07	0	0		0			0	0	0	0	5242.30	0	0	8707.80	20219.04	2158.96	0	0
		72			5454.72	0		0	3416.60		0	3367.03	37.87	0	0		0			0	0	0	0	5092.54	0	0	8433.41	19561.12	2114.20	0	0
		73			5454.72	0		0	3416.60		0	3241.02	30.64	0	0		0			0	0	0	0	4941.41	0	0	8162.81	18912.51	2058.43	0	0
		74			5454.72	0		0	3416.60		0	3126.03	23.76	0	0		0			0	0	0	0	4787.17	0	0	7890.83	18260.10	1986.13	0	0
		75			5454.72	0		0	3416.60		0	2990.73	18.94	0	0		0			0	0	0	0	4637.75	0	0	7610.93	17592.55	1910.74	0	0
		76			5454.72	0		0	3416.60		0	2865.42	15.15	0	0		0			0	0	0	0	4485.58	0	0	7335.51	16943.93	1806.77	0	0
		77			5454.72	0		0	3416.60		0	2749.05	11.71	0	0		0			0	0	0	0	4323.77	0	0	7060.09	16276.38	1679.04	0	0
		78			5454.72	0		0	3416.60		0	2635.44	9.64	0	0		0			0	0	0	0	4168.50	0	0	6795.68	15636.02	1537.20	0	0
		79			5454.72	0		0	3416.60		0	2515.98	7.57	0	0		0			0	0	0	0	4009.10	0	0	6519.23	14996.36	1387.09	0	0
		80			5454.72	0		0	3416.60		0	2401.68	5.16	0	0		0			0	0	0	0	3861.07	0	0	6258.61	14375.97	1227.35	0	0
		81			5453.00	0		0	3416.60		0	2285.65	4.13	0	0		0			0	0	0	0	3694.09	0	0	5975.27	13689.14	1032.83	0	0
		82			5449.56	0		0	3416.60		0	2154.83	2.75	0	0		0			0	0	0	0	3525.74	0	0	5679.54	13015.73	831.43	0	0
		83			5447.15	0		0	3416.60		0	2041.56	1.72	0	0		0			0	0	0	0	3361.86	0	0	5398.61	12362.64	621.42	0	0
		84			5445.77	0		0	3416.60		0	1931.05	0.69	0	0		0			0	0	0	0	3195.92	0	0	5120.43	11703.69	419.67	0	0
		85			5440.61	0		0	3415.23		0	1801.95	0.34	0	0		0			0	0	0	0	3015.87	0	0	4812.65	10993.11	249.26	0	0
		86			5435.10	0		0	3414.19		0	1675.94	0	0	0		0			0	0	0	0	2833.05	0	0	4504.52	10272.19	128.42	0	0
		87			5422.71	0		0	3410.75		0	1547.18	0	0	0		0			0	0	0	0	2640.95	0	0	4182.62	9560.23	51.64	0	0
		88			5401.02	0		0	3408.00		0	1417.04	0	0	0		0			0	0	0	0	2419.92	0	0	3834.21	8786.98	16.18	0	0
		89			5351.78	0		0	3403.18		0	1274.17	0	0	0		0			0	0	0	0	2191.67	0	0	3462.05	7963.81	2.41	0	0
		90			5226.81	0		0	3388.37		0	1140.59	0	0	0		0			0	0	0	0	1953.43	0	0	3089.89	7128.60	0	0	0
		91			4939.68	0		0	3321.24		0	993.24	0	0	0		0			0	0	0	0	1682.48	0	0	2671.24	6231.76	0	0	0
		92			4475.26	0		0	3175.27		0	854.15	0	0	0		0			0	0	0	0	1397.08	0	0	2252.95	5283.27	0	0	0
		93			3790.83	0		0	2833.05		0	698.54	0	0	0		0			0	0	0	0	1048.32	0	0	1749.96	4239.77	0	0	0
		94			2946.67	0		0	2315.61		0	548.78	0	0	0		0			0	0	0	0	715.75	0	0	1275.20	3179.40	0	0	0
		95			2082.53	0		0	1710.71		0	390.07	0	0	0		0			0	0	0	0	448.25	0	0	840.38	2173.76	0	0	0
		96			1294.14	0		0	1110.98		0	256.49	0	0	0		0			0	0	0	0	243.75	0	0	481.30	1319.61	0	0	0
		97			618.67	0		0	560.83		0	128.07	0	0	0		0			0	0	0	0	93.30	0	0	210.01	625.21	0	0	0
		98			154.92	0		0	140.12		0	35.12	0	0	0		0			0	0	0	0	19.28	0	0	57.15	154.92	0	0	0
		99			21.00	0		0	20.31		0	7.92	0	0	0		0			0	0	0	0	1.03	0	0	8.61	21.00	0	0	0
		100			0.34	0		0	0.34		0	0.34	0	0	0		0			0	0	0	0	0	0	0	0.34	0.34	0	0	0

## Sheet: 7
		Dose %			PTV 15 GY	GTV		Right Eye	* Gray Matter		* White Matter	Optic Chiasm	Right Optic Nerve	Right Lens	Left Eye		Left Optic Nerve			Left Lens	* Cerebrospinal Fluid	Cerebellum	Brain Stem	* Whole Brain	* Skin LIMIT 8GY	LT EAR	* skin-5mm	[PTV 15 GY] Shell 1	[PTV 15 GY] Shell 2	* [PTV 15 GY] Shell 3
		0			7953.14	4895.27		6603.92	386675.62		149572.82	865.17	1022.85	256.14	5561.79		1024.22			261.65	2025.04	138439.25	26865.30	560495.52	1804512.53	4093.80	257230.96	3371.16	6350.88	10757.62
		1			7953.14	4895.27		640.36	277547.42		106959.94	187.63	258.90	0	0		644.14			0	1921.75	131733.77	26630.85	444127.17	1403045.39	3216.58	167980.27	3371.16	6339.86	8928.82
		2			7953.14	4895.27		386.62	234437.76		89537.81	0.69	140.12	0	0		132.55			0	1762.35	117804.67	24738.36	384683.29	1202394.62	3216.58	134024.93	3371.16	6339.86	8905.07
		3			7953.14	4895.27		207.60	211250.02		80970.48	0	82.28	0	0		53.71			0	1642.55	105728.12	23506.88	347911.08	1066866.58	3216.58	112719.70	3371.16	6339.86	8803.50
		4			7953.14	4895.27		38.21	185205.13		70274.83	0	42.69	0	0		20.31			0	1517.57	94061.61	22325.67	309359.30	938211.68	3216.58	96022.27	3371.16	6339.86	8679.56
		5			7953.14	4895.27		0	160800.38		59240.41	0	11.71	0	0		4.82			0	1261.09	83536.03	20720.99	273652.96	818597.15	3216.58	80688.86	3371.16	6339.86	8494.34
		6			7953.14	4895.27		0	138538.05		50582.19	0	0	0	0		0.34			0	1128.88	74265.35	18262.51	240968.69	712049.30	3196.61	67244.85	3371.16	6339.86	8263.33
		7			7953.14	4895.27		0	117434.91		42762.98	0	0	0	0		0			0	938.15	67048.96	15617.78	211014.88	616469.09	3056.49	56205.27	3371.16	6339.86	7994.80
		8			7953.14	4895.27		0	98752.38		36739.16	0	0	0	0		0			0	696.13	61872.41	12697.62	184701.11	525013.65	2941.85	48152.98	3371.16	6339.86	7766.89
		9			7953.14	4895.27		0	84170.54		31986.08	0	0	0	0		0			0	508.50	57732.82	9932.39	163518.44	442493.58	2785.89	42138.46	3371.16	6337.10	7484.24
		10			7953.14	4895.27		0	74977.65		28584.28	0	0	0	0		0			0	351.85	53801.18	7426.74	147606.65	384756.97	2535.60	37516.54	3371.16	6325.06	7133.42
		11			7953.14	4895.27		0	67959.91		25761.21	0	0	0	0		0			0	290.91	49664.35	5560.42	133939.55	340664.05	2273.60	34173.61	3371.16	6283.74	6777.43
		12			7953.14	4895.27		0	61861.05		23143.33	0	0	0	0		0			0	248.91	46121.74	4171.95	121997.27	305723.73	1993.71	31088.89	3371.16	6241.05	6355.01
		13			7953.14	4895.27		0	56529.23		20861.11	0	0	0	0		0			0	202.09	43235.32	3257.20	112195.02	276318.70	1715.88	28091.62	3371.16	6195.61	5791.77
		14			7953.14	4895.27		0	52058.80		18806.47	0	0	0	0		0			0	132.89	40983.75	2632.69	104258.75	251588.26	1429.78	25296.43	3371.16	6156.70	5162.78
		15			7953.14	4895.27		0	48529.61		17235.53	0	0	0	0		0			0	46.82	38976.28	2105.25	97678.58	230617.66	1101.69	22660.99	3371.16	6122.28	4524.14
		16			7953.14	4895.27		0	45624.95		15928.66	0	0	0	0		0			0	15.84	37122.69	1645.64	91798.68	213151.12	805.26	20205.61	3371.16	6086.47	3887.23
		17			7953.14	4895.27		0	42970.92		14735.40	0	0	0	0		0			0	5.85	35357.93	1190.51	86120.18	197508.21	602.14	17887.25	3371.16	6051.70	3232.07
		18			7953.14	4895.27		0	40540.67		13690.51	0	0	0	0		0			0	2.07	33623.80	831.08	80890.95	183776.04	461.33	15913.86	3371.16	6024.16	2650.24
		19			7953.14	4895.27		0	38385.84		12754.43	0	0	0	0		0			0	0.34	31962.32	562.55	76202.94	171922.58	343.93	14183.18	3371.16	5997.65	2158.62
		20			7953.14	4895.27		0	36225.50		11871.36	0	0	0	0		0			0	0	30458.87	367.34	71787.93	161148.78	235.83	12540.29	3371.16	5958.40	1693.15
		21			7953.14	4895.27		0	33992.87		10963.84	0	0	0	0		0			0	0	29095.18	228.60	67529.57	151289.04	141.15	11038.89	3371.16	5926.04	1298.61
		22			7953.14	4895.27		0	32014.31		10113.48	0	0	0	0		0			0	0	27834.10	147.69	63741.83	142598.80	84.00	9675.56	3371.16	5881.28	1006.67
		23			7953.14	4895.27		0	30324.25		9377.41	0	0	0	0		0			0	0	26716.58	90.54	60474.30	134990.28	48.89	8408.62	3371.16	5825.17	707.14
		24			7953.14	4895.27		0	28806.34		8711.93	0	0	0	0		0			0	0	25715.07	51.30	57561.37	128109.56	25.48	7195.39	3371.16	5752.18	469.94
		25			7953.14	4895.27		0	27402.72		8083.97	0	0	0	0		0			0	0	24818.23	24.44	54883.93	121739.75	8.95	6055.14	3371.16	5666.11	272.32
		26			7953.14	4895.27		0	26122.70		7498.69	0	0	0	0		0			0	0	23976.13	9.98	52409.96	115879.81	2.07	5029.89	3371.16	5573.50	154.92
		27			7953.14	4895.27		0	24997.95		6977.12	0	0	0	0		0			0	0	23188.08	0.69	50173.88	110474.32	0.69	4115.83	3371.16	5467.46	98.12
		28			7953.14	4895.27		0	23937.92		6486.18	0	0	0	0		0			0	0	22435.15	0	48055.89	105373.86	0	3310.91	3371.16	5323.21	58.87
		29			7953.14	4895.27		0	22971.53		6027.26	0	0	0	0		0			0	0	21723.53	0	46096.61	100663.12	0	2622.36	3371.16	5157.61	30.64
		30			7953.14	4895.27		0	22048.87		5594.84	0	0	0	0		0			0	0	21034.63	0	44227.88	96195.44	0	2042.94	3371.16	4964.13	7.23
		31			7953.14	4895.27		0	21200.92		5195.14	0	0	0	0		0			0	0	20382.57	0	42527.84	92110.59	0	1554.75	3371.16	4766.51	1.03
		32			7953.14	4895.27		0	20401.85		4822.29	0	0	0	0		0			0	0	19764.94	0	40944.51	88282.23	0	1159.87	3371.16	4538.95	0
		33			7953.14	4895.27		0	19656.83		4480.76	0	0	0	0		0			0	0	19181.73	0	39487.18	84763.38	0	828.67	3371.16	4292.44	0
		34			7953.14	4895.27		0	18939.02		4155.77	0	0	0	0		0			0	0	18638.81	0	38113.52	81476.23	0	564.27	3371.16	4023.91	0
		35			7953.14	4895.27		0	18291.43		3884.48	0	0	0	0		0			0	0	18121.36	0	36854.15	78422.14	0	363.56	3371.16	3727.83	0
		36			7953.14	4895.27		0	17672.42		3623.51	0	0	0	0		0			0	0	17637.99	0	35666.40	75608.37	0	239.62	3371.16	3355.67	0
		37			7953.14	4895.27		0	17081.99		3398.70	0	0	0	0		0			0	0	17190.78	0	34562.30	72944.01	0	140.12	3371.16	2966.63	0
		38			7953.14	4895.27		0	16534.59		3195.58	0	0	0	0		0			0	0	16760.43	0	33529.82	70434.58	0	67.48	3369.78	2527.68	0
		39			7953.14	4895.27		0	15996.83		3006.23	0	0	0	0		0			0	0	16360.38	0	32540.36	68050.11	0	28.23	3366.68	2090.45	0
		40			7953.14	4895.27		0	15505.20		2839.60	0	0	0	0		0			0	0	15985.81	0	31642.14	65860.17	0	12.39	3363.93	1652.18	0
		41			7953.14	4895.27		0	14995.32		2660.57	0	0	0	0		0			0	0	15613.30	0	30721.89	63734.60	0	6.54	3360.14	1227.35	0
		42			7953.14	4895.27		0	14531.58		2508.40	0	0	0	0		0			0	0	15275.57	0	29891.84	61725.40	0	0.69	3355.32	872.40	0
		43			7953.14	4895.27		0	14058.20		2358.30	0	0	0	0		0			0	0	14949.88	0	29073.49	59773.01	0	0	3350.16	573.57	0
		44			7953.14	4895.27		0	13604.79		2209.22	0	0	0	0		0			0	0	14629.01	0	28274.43	57967.97	0	0	3341.90	334.64	0
		45			7953.14	4895.27		0	13194.76		2082.53	0	0	0	0		0			0	0	14340.17	0	27556.27	56220.07	0	0	3334.67	159.74	0
		46			7953.14	4895.27		0	12783.69		1945.16	0	0	0	0		0			0	0	14034.45	0	26819.86	54540.69	0	0	3325.37	59.56	0
		47			7953.14	4895.27		0	12384.67		1824.32	0	0	0	0		0			0	0	13748.70	0	26119.60	52911.92	0	0	3317.80	17.90	0
		48			7953.14	4895.27		0	12016.98		1717.94	0	0	0	0		0			0	0	13472.24	0	25463.41	51403.64	0	0	3304.03	3.44	0
		49			7953.14	4895.27		0	11653.43		1607.77	0	0	0	0		0			0	0	13199.92	0	24815.13	49909.13	0	0	3297.14	0	0
		50			7953.14	4895.27		0	11319.82		1508.97	0	0	0	0		0			0	0	12938.61	0	24208.52	48494.15	0	0	3290.25	0	0
		51			7953.14	4895.27		0	10980.71		1415.67	0	0	0	0		0			0	0	12670.42	0	23596.39	47148.03	0	0	3285.09	0	0
		52			7953.14	4895.27		0	10664.67		1325.12	0	0	0	0		0			0	0	12426.67	0	23032.12	45817.40	0	0	3274.76	0	0
		53			7953.14	4895.27		0	10365.14		1245.59	0	0	0	0		0			0	0	12195.32	0	22486.45	44566.64	0	0	3262.37	0	0
		54			7953.14	4895.27		0	10066.31		1157.80	0	0	0	0		0			0	0	11944.34	0	21931.82	43307.62	0	0	3247.22	0	0
		55			7953.14	4895.27		0	9778.84		1085.16	0	0	0	0		0			0	0	11712.30	0	21408.86	42114.70	0	0	3232.42	0	0
		56			7953.14	4895.27		0	9507.55		1018.72	0	0	0	0		0			0	0	11473.03	0	20893.82	40961.03	0	0	3224.15	0	0
		57			7953.14	4895.27		0	9236.95		946.76	0	0	0	0		0			0	0	11251.66	0	20395.65	39835.93	0	0	3216.23	0	0
		58			7953.14	4895.27		0	8984.94		890.64	0	0	0	0		0			0	0	11025.81	0	19914.70	38738.72	0	0	3205.56	0	0
		59			7953.14	4895.27		0	8719.50		827.99	0	0	0	0		0			0	0	10811.33	0	19435.81	37658.38	0	0	3192.48	0	0
		60			7953.14	4895.27		0	8489.52		772.56	0	0	0	0		0			0	0	10585.83	0	18977.23	36638.64	0	0	3177.68	0	0
		61			7953.14	4895.27		0	8252.32		723.33	0	0	0	0		0			0	0	10368.93	0	18521.41	35616.82	0	0	3162.53	0	0
		62			7953.14	4895.27		0	8019.24		673.41	0	0	0	0		0			0	0	10154.79	0	18071.78	34598.45	0	0	3146.35	0	0
		63			7953.14	4895.27		0	7792.02		627.96	0	0	0	0		0			0	0	9934.80	0	17621.47	33606.24	0	0	3131.89	0	0
		64			7953.14	4895.27		0	7573.40		586.30	0	0	0	0		0			0	0	9733.05	0	17203.17	32675.66	0	0	3119.84	0	0
		65			7953.14	4895.27		0	7369.25		543.96	0	0	0	0		0			0	0	9512.37	0	16776.61	31727.87	0	0	3100.90	0	0
		66			7953.14	4895.27		0	7143.40		505.05	0	0	0	0		0			0	0	9311.66	0	16349.37	30780.08	0	0	3075.43	0	0
		67			7952.45	4895.27		0	6944.75		474.07	0	0	0	0		0			0	0	9105.44	0	15940.71	29869.46	0	0	3050.98	0	0
		68			7951.42	4895.27		0	6748.86		441.71	0	0	0	0		0			0	0	8903.34	0	15543.76	28978.13	0	0	3012.42	0	0
		69			7951.07	4895.27		0	6541.95		408.31	0	0	0	0		0			0	0	8695.75	0	15127.53	28084.73	0	0	2970.08	0	0
		70			7948.66	4895.27		0	6354.32		378.02	0	0	0	0		0			0	0	8490.21	0	14731.26	27207.17	0	0	2912.24	0	0
		71			7945.22	4895.27		0	6158.08		346.69	0	0	0	0		0			0	0	8289.15	0	14330.87	26336.15	0	0	2840.97	0	0
		72			7941.78	4895.27		0	5956.68		319.49	0	0	0	0		0			0	0	8087.75	0	13927.03	25457.21	0	0	2755.94	0	0
		73			7937.30	4894.93		0	5781.44		294.36	0	0	0	0		0			0	0	7894.96	0	13558.31	24614.76	0	0	2664.70	0	0
		74			7933.17	4894.58		0	5588.30		267.50	0	0	0	0		0			0	0	7690.11	0	13162.39	23749.94	0	0	2528.37	0	0
		75			7928.70	4894.24		0	5395.85		239.62	0	0	0	0		0			0	0	7494.91	0	12778.87	22914.38	0	0	2367.25	0	0
		76			7922.16	4892.17		0	5210.98		219.65	0	0	0	0		0			0	0	7289.03	0	12389.49	22076.76	0	0	2167.57	0	0
		77			7913.89	4889.76		0	5028.85		198.30	0	0	0	0		0			0	0	7086.94	0	12005.62	21239.47	0	0	1932.08	0	0
		78			7905.29	4885.98		0	4841.57		179.02	0	0	0	0		0			0	0	6880.72	0	11614.18	20381.19	0	0	1670.78	0	0
		79			7895.99	4881.85		0	4648.77		155.96	0	0	0	0		0			0	0	6680.00	0	11222.74	19535.65	0	0	1396.04	0	0
		80			7888.76	4879.78		0	4460.11		138.40	0	0	0	0		0			0	0	6472.41	0	10830.61	18693.55	0	0	1129.92	0	0
		81			7877.74	4878.40		0	4282.12		124.63	0	0	0	0		0			0	0	6272.04	0	10455.34	17845.59	0	0	872.05	0	0
		82			7865.01	4874.96		0	4083.81		105.69	0	0	0	0		0			0	0	6056.86	0	10051.51	16994.54	0	0	638.63	0	0
		83			7851.23	4870.83		0	3883.10		89.86	0	0	0	0		0			0	0	5837.56	0	9635.28	16124.21	0	0	441.71	0	0
		84			7829.55	4863.26		0	3693.06		78.50	0	0	0	0		0			0	0	5596.57	0	9212.16	15224.61	0	0	285.06	0	0
		85			7809.58	4858.44		0	3497.16		63.00	0	0	0	0		0			0	0	5377.95	0	8808.32	14345.33	0	0	170.76	0	0
		86			7779.28	4854.99		0	3281.30		48.54	0	0	0	0		0			0	0	5140.05	0	8367.65	13407.18	0	0	79.53	0	0
		87			7733.49	4845.35		0	3067.85		35.46	0	0	0	0		0			0	0	4879.09	0	7906.32	12451.81	0	0	30.64	0	0
		88			7653.28	4831.93		0	2842.69		21.00	0	0	0	0		0			0	0	4599.88	0	7403.33	11454.09	0	0	8.95	0	0
		89			7471.84	4785.10		0	2589.31		10.67	0	0	0	0		0			0	0	4309.66	0	6817.37	10351.03	0	0	1.38	0	0
		90			7131.35	4660.13		0	2276.36		4.82	0	0	0	0		0			0	0	3973.99	0	6159.46	9184.27	0	0	0	0	0
		91			6655.22	4490.40		0	1958.59		1.72	0	0	0	0		0			0	0	3622.83	0	5507.40	8069.16	0	0	0	0	0
		92			6018.65	4227.03		0	1655.63		0	0	0	0	0		0			0	0	3213.82	0	4818.16	6907.57	0	0	0	0	0
		93			5249.53	3852.46		0	1345.09		0	0	0	0	0		0			0	0	2770.74	0	4089.67	5741.16	0	0	0	0	0
		94			4370.25	3385.96		0	1035.93		0	0	0	0	0		0			0	0	2350.72	0	3363.93	4606.42	0	0	0	0	0
		95			3337.08	2733.90		0	690.96		0	0	0	0	0		0			0	0	1872.87	0	2554.19	3433.13	0	0	0	0	0
		96			2287.72	1983.03		0	428.62		0	0	0	0	0		0			0	0	1357.14	0	1768.21	2322.84	0	0	0	0	0
		97			1247.32	1129.92		0	238.24		0	0	0	0	0		0			0	0	753.62	0	965.35	1256.27	0	0	0	0	0
		98			374.57	341.87		0	92.27		0	0	0	0	0		0			0	0	193.14	0	268.54	375.95	0	0	0	0	0
		99			34.08	28.92		0	11.36		0	0	0	0	0		0			0	0	5.85	0	14.80	34.08	0	0	0	0	0
		100			0.34	0.34		0	0		0	0	0	0	0		0			0	0	0	0	0	0.34	0	0	0	0	0

## Sheet: 8
		Details
				VOI volume unit: mm³
		Dose %			PTV_14Gy	CTV		Right Eye	White Matter		Optic Chiasm	Right Optic Nerve	Right Lens	Left Eye	Left Optic Nerve		Left Lens			Cerebellum	Brain Stem	Pituitary Gland	Whole Brain	* Skin_Max_8Gy	* SKIN_3MM	[PTV_14Gy] Shell 1	[PTV_14Gy] Shell 2
		0			27388.60	20712.73		5561.79	471060.64		876.18	919.91	173.17	5561.79	861.38		173.17			134478.00	24736.98	565.30	1296244.16	3571998.76	271744.98	6209.72	8764.60
		1			27388.60	20712.73		14.46	296629.31		419.33	293.32	0	0	333.95		0			126859.15	16813.11	4.13	824595.14	1740738.33	132410.96	6209.72	8764.60
		2			27388.60	20712.73		0	227983.26		118.43	154.92	0	0	241.34		0			105977.38	10404.39	0	647816.88	1401402.50	112524.84	6209.72	8764.60
		3			27388.60	20712.73		0	187675.66		20.66	37.53	0	0	179.71		0			94183.83	4821.25	0	542480.54	1185597.35	102275.37	6209.72	8764.60
		4			27388.60	20712.73		0	157122.81		0	0	0	0	88.13		0			85588.61	1791.96	0	468130.50	1046339.41	94634.14	6209.72	8764.60
		5			27388.60	20712.73		0	136638.68		0	0	0	0	0		0			79084.19	385.59	0	416352.64	946739.76	87548.58	6209.72	8764.60
		6			27388.60	20712.73		0	119784.26		0	0	0	0	0		0			73873.90	12.74	0	375132.02	863460.22	80730.52	6209.72	8764.60
		7			27388.60	20712.73		0	109508.97		0	0	0	0	0		0			69214.46	0	0	344415.98	796164.41	74876.09	6209.72	8764.60
		8			27388.60	20712.73		0	103895.88		0	0	0	0	0		0			65236.34	0	0	324966.75	747361.79	69589.72	6209.72	8764.60
		9			27388.60	20712.73		0	99556.27		0	0	0	0	0		0			61918.89	0	0	310336.70	708460.56	65425.35	6209.72	8764.60
		10			27388.60	20712.73		0	95832.92		0	0	0	0	0		0			59057.60	0	0	298232.96	677136.87	61769.82	6209.72	8764.60
		11			27388.60	20712.73		0	92519.25		0	0	0	0	0		0			56458.66	0	0	287199.57	649194.33	58517.43	6209.72	8764.60
		12			27388.60	20712.73		0	89405.27		0	0	0	0	0		0			53983.99	0	0	276717.72	623668.61	55547.01	6209.72	8764.60
		13			27388.60	20712.73		0	86489.24		0	0	0	0	0		0			51674.24	0	0	267305.53	600176.18	52889.54	6209.72	8764.60
		14			27388.60	20712.73		0	83806.98		0	0	0	0	0		0			49506.33	0	0	258390.14	578124.91	50559.82	6209.72	8764.60
		15			27388.60	20712.73		0	81216.64		0	0	0	0	0		0			47597.66	0	0	249684.06	557067.90	48280.01	6209.72	8764.60
		16			27388.60	20712.73		0	78628.02		0	0	0	0	0		0			45856.99	0	0	241147.03	536731.46	45964.41	6209.72	8764.60
		17			27388.60	20712.73		0	75871.05		0	0	0	0	0		0			44202.05	0	0	232439.23	516485.57	43458.07	6209.72	8764.60
		18			27388.60	20712.73		0	73026.64		0	0	0	0	0		0			42604.27	0	0	223604.40	496199.05	40899.75	6209.72	8764.60
		19			27388.60	20712.73		0	70399.46		0	0	0	0	0		0			41052.95	0	0	214782.99	476005.15	38491.19	6209.72	8764.60
		20			27388.60	20712.73		0	67781.23		0	0	0	0	0		0			39514.04	0	0	206321.35	455882.85	36009.99	6209.72	8764.60
		21			27388.60	20712.73		0	65070.74		0	0	0	0	0		0			38005.41	0	0	198019.81	436608.17	33360.43	6209.72	8764.60
		22			27388.60	20712.73		0	62529.29		0	0	0	0	0		0			36499.20	0	0	189811.90	417615.79	30512.92	6209.72	8764.60
		23			27388.60	20712.73		0	60250.52		0	0	0	0	0		0			34954.43	0	0	182077.72	399121.23	27595.86	6209.72	8764.60
		24			27388.60	20712.73		0	58115.66		0	0	0	0	0		0			33386.94	0	0	174634.11	381187.51	24703.93	6209.72	8764.60
		25			27388.60	20712.73		0	56075.82		0	0	0	0	0		0			31829.43	0	0	167538.91	364130.65	21662.25	6209.72	8764.60
		26			27388.60	20712.73		0	54117.23		0	0	0	0	0		0			30359.02	0	0	160962.53	347920.03	18617.46	6209.72	8763.91
		27			27388.60	20712.73		0	52208.90		0	0	0	0	0		0			28947.49	0	0	154806.86	332436.52	15732.42	6209.72	8758.75
		28			27388.60	20712.73		0	50279.23		0	0	0	0	0		0			27607.56	0	0	148960.69	317720.41	12941.37	6209.72	8749.11
		29			27388.60	20712.73		0	48408.77		0	0	0	0	0		0			26286.57	0	0	143304.22	303722.80	10328.31	6209.72	8739.12
		30			27388.60	20712.73		0	46534.19		0	0	0	0	0		0			25033.41	0	0	137687.35	290150.37	7922.16	6209.72	8723.98
		31			27388.60	20712.73		0	44673.71		0	0	0	0	0		0			23859.42	0	0	132228.49	277036.17	5803.48	6209.72	8701.60
		32			27388.60	20712.73		0	42947.85		0	0	0	0	0		0			22723.31	0	0	127097.04	264584.37	4038.37	6209.72	8673.02
		33			27388.60	20712.73		0	41287.41		0	0	0	0	0		0			21624.38	0	0	122194.20	252671.70	2614.44	6209.72	8623.45
		34			27388.60	20712.73		0	39765.01		0	0	0	0	0		0			20536.12	0	0	117427.68	241388.02	1537.20	6204.90	8578.69
		35			27388.60	20712.73		0	38325.94		0	0	0	0	0		0			19517.40	0	0	112975.84	230916.15	762.57	6204.21	8515.00
		36			27388.60	20712.73		0	36867.58		0	0	0	0	0		0			18522.10	0	0	108685.80	221095.31	296.77	6202.84	8454.41
		37			27388.60	20712.73		0	35390.29		0	0	0	0	0		0			17618.37	0	0	104599.93	211871.79	93.99	6201.12	8377.98
		38			27388.60	20712.73		0	33856.88		0	0	0	0	0		0			16770.76	0	0	100595.30	203036.26	29.26	6195.61	8290.19
		39			27388.60	20712.73		0	32312.80		0	0	0	0	0		0			16001.99	0	0	96772.79	194616.97	10.67	6177.36	8168.31
		40			27388.60	20712.73		0	30825.86		0	0	0	0	0		0			15260.76	0	0	93144.80	186644.55	5.85	6161.52	8008.57
		41			27388.60	20712.73		0	29402.97		0	0	0	0	0		0			14573.93	0	0	89728.54	179224.35	2.07	6151.20	7840.22
		42			27388.60	20712.73		0	28042.73		0	0	0	0	0		0			13912.23	0	0	86465.49	172242.07	0	6133.29	7660.16
		43			27388.60	20712.73		0	26847.74		0	0	0	0	0		0			13303.55	0	0	83495.41	165812.36	0	6106.78	7475.97
		44			27388.60	20712.73		0	25830.06		0	0	0	0	0		0			12694.52	0	0	80776.31	159831.92	0	6074.08	7286.28
		45			27388.60	20712.73		0	24914.97		0	0	0	0	0		0			12155.38	0	0	78216.61	154331.07	0	6033.45	7096.24
		46			27388.60	20712.73		0	24081.82		0	0	0	0	0		0			11623.82	0	0	75823.89	149169.32	0	5980.78	6915.83
		47			27388.60	20712.73		0	23276.56		0	0	0	0	0		0			11116.70	0	0	73522.40	144297.81	0	5931.89	6721.32
		48			27388.60	20712.73		0	22527.41		0	0	0	0	0		0			10627.14	0	0	71339.68	139680.02	0	5874.40	6521.29
		49			27388.60	20712.73		0	21826.12		0	0	0	0	0		0			10171.66	0	0	69264.38	135360.03	0	5803.13	6318.17
		50			27388.60	20712.73		0	21170.96		0	0	0	0	0		0			9751.30	0	0	67278.93	131218.73	0	5732.21	6104.03
		51			27388.60	20712.73		0	20525.79		0	0	0	0	0		0			9295.82	0	0	65307.95	127225.46	0	5668.17	5885.41
		52			27388.60	20712.73		0	19950.16		0	0	0	0	0		0			8895.43	0	0	63449.20	123410.87	0	5599.32	5679.54
		53			27388.60	20712.73		0	19354.56		0	0	0	0	0		0			8516.38	0	0	61654.83	119765.32	0	5532.19	5470.56
		54			27388.60	20712.73		0	18788.22		0	0	0	0	0		0			8138.36	0	0	59853.57	116216.52	0	5465.74	5261.58
		55			27388.60	20712.73		0	18244.95		0	0	0	0	0		0			7771.36	0	0	58119.79	112811.27	0	5403.77	5057.77
		56			27388.60	20712.73		0	17716.83		0	0	0	0	0		0			7431.91	0	0	56418.72	109505.18	0	5340.08	4838.12
		57			27388.60	20712.73		0	17172.53		0	0	0	0	0		0			7101.40	0	0	54763.44	106299.28	0	5278.80	4590.24
		58			27388.60	20712.73		0	16643.03		0	0	0	0	0		0			6793.96	0	0	53156.35	103257.25	0	5223.02	4333.41
		59			27387.92	20712.73		0	16110.78		0	0	0	0	0		0			6514.41	0	0	51599.19	100255.15	0	5158.99	4043.88
		60			27386.88	20712.73		0	15561.66		0	0	0	0	0		0			6227.97	0	0	50056.83	97374.24	0	5099.77	3750.55
		61			27385.85	20712.73		0	15008.41		0	0	0	0	0		0			5959.09	0	0	48540.98	94576.65	0	5040.90	3436.57
		62			27384.47	20712.73		0	14453.78		0	0	0	0	0		0			5702.60	0	0	47080.21	91825.88	0	4978.59	3129.13
		63			27383.10	20712.73		0	13890.20		0	0	0	0	0		0			5448.87	0	0	45616.69	89145.34	0	4912.83	2811.02
		64			27381.72	20712.73		0	13319.73		0	0	0	0	0		0			5213.38	0	0	44184.50	86538.13	0	4841.57	2491.19
		65			27378.62	20712.73		0	12740.31		0	0	0	0	0		0			4974.11	0	0	42758.50	83947.79	0	4760.32	2156.21
		66			27373.80	20712.04		0	12161.93		0	0	0	0	0		0			4744.48	0	0	41380.36	81453.85	0	4675.97	1830.52
		67			27366.91	20711.70		0	11574.24		0	0	0	0	0		0			4517.60	0	0	39994.65	78957.15	0	4577.51	1519.64
		68			27353.83	20710.32		0	11014.79		0	0	0	0	0		0			4285.21	0	0	38639.23	76527.93	0	4475.26	1232.86
		69			27341.78	20709.63		0	10418.16		0	0	0	0	0		0			4067.29	0	0	37276.92	74117.99	0	4354.76	992.21
		70			27323.19	20707.57		0	9858.02		0	0	0	0	0		0			3853.84	0	0	35967.30	71786.21	0	4229.44	810.77
		71			27302.19	20704.12		0	9305.12		0	0	0	0	0		0			3637.97	0	0	34657.67	69451.67	0	4090.01	671.68
		72			27279.12	20698.96		0	8735.68		0	0	0	0	0		0			3420.05	0	0	33339.77	67123.67	0	3945.41	532.25
		73			27255.02	20693.80		0	8218.58		0	0	0	0	0		0			3216.58	0	0	32062.51	64883.46	0	3799.10	430.35
		74			27223.01	20685.53		0	7695.97		0	0	0	0	0		0			3012.77	0	0	30768.03	62588.85	0	3648.65	329.47
		75			27182.73	20675.20		0	7168.19		0	0	0	0	0		0			2806.55	0	0	29452.54	60320.07	0	3479.95	223.44
		76			27130.74	20661.09		0	6649.02		0	0	0	0	0		0			2602.73	0	0	28162.19	58072.63	0	3298.52	140.12
		77			27064.98	20643.53		0	6135.36		0	0	0	0	0		0			2401.33	0	0	26843.96	55801.43	0	3101.25	82.28
		78			26994.75	20627.01		0	5669.55		0	0	0	0	0		0			2203.37	0	0	25571.17	53577.75	0	2891.58	44.41
		79			26912.47	20602.91		0	5191.70		0	0	0	0	0		0			2010.58	0	0	24257.75	51338.91	0	2680.54	22.03
		80			26821.58	20574.33		0	4752.05		0	0	0	0	0		0			1816.06	0	0	22995.98	49139.33	0	2440.23	12.39
		81			26708.66	20539.90		0	4304.49		0	0	0	0	0		0			1631.18	0	0	21723.18	46925.97	0	2188.22	4.48
		82			26563.72	20489.98		0	3870.71		0	0	0	0	0		0			1446.65	0	0	20396.34	44659.25	0	1899.72	0.69
		83			26401.91	20436.96		0	3423.15		0	0	0	0	0		0			1263.50	0	0	19081.55	42397.01	0	1612.94	0
		84			26196.72	20360.88		0	2981.44		0	0	0	0	0		0			1095.14	0	0	17730.60	40086.57	0	1296.20	0
		85			25936.44	20266.89		0	2551.44		0	0	0	0	0		0			923.69	0	0	16366.23	37749.96	0	950.89	0
		86			25596.64	20139.85		0	2129.35		0	0	0	0	0		0			758.79	0	0	14936.80	35322.46	0	570.12	0
		87			25130.49	19967.03		0	1743.42		0	0	0	0	0		0			605.93	0	0	13492.21	32824.05	0	302.62	0
		88			24467.41	19667.16		0	1399.83		0	0	0	0	0		0			452.04	0	0	11915.08	30154.87	0	129.45	0
		89			23435.96	19145.93		0	1077.24		0	0	0	0	0		0			315.70	0	0	10125.53	27182.73	0	37.87	0
		90			21828.19	18240.13		0	819.03		0	0	0	0	0		0			222.40	0	0	8307.40	23980.95	0	2.07	0
		91			19688.51	16959.42		0	599.04		0	0	0	0	0		0			156.65	0	0	6702.73	20809.47	0	0	0
		92			17283.39	15379.54		0	418.30		0	0	0	0	0		0			111.55	0	0	5321.49	17807.03	0	0	0
		93			14572.55	13383.08		0	266.13		0	0	0	0	0		0			79.18	0	0	4012.55	14786.35	0	0	0
		94			11693.02	11046.47		0	136.33		0	0	0	0	0		0			49.58	0	0	2805.86	11770.48	0	0	0
		95			8876.49	8560.44		0	63.69		0	0	0	0	0		0			23.41	0	0	1813.31	8898.18	0	0	0
		96			6082.68	5980.09		0	24.10		0	0	0	0	0		0			3.79	0	0	1096.18	6088.54	0	0	0
		97			3279.58	3254.79		0	4.82		0	0	0	0	0		0			0	0	0	516.07	3283.71	0	0	0
		98			1081.03	1075.18		0	0		0	0	0	0	0		0			0	0	0	113.27	1082.06	0	0	0
		99			140.12	139.09		0	0		0	0	0	0	0		0			0	0	0	3.44	140.12	0	0	0
		100			0.34	0.34		0	0		0	0	0	0	0		0			0	0	0	0	0.34	0	0	0

## Sheet: 9
		Details
				VOI volume unit: mm³
		Dose %			PTV_15GY	GTV		Right Eye	Gray Matter		White Matter	Optic Chiasm	Right Optic Nerve	Right Lens	Left Eye		Left Optic Nerve			Left Lens	Cerebrospinal Fluid	Cerebellum	Brain Stem	Pituitary Gland	Whole Brain	* Skin	RT EAR_LIMIT_8GY	* SKIN-3mm	[PTV_15GY] Shell 1	[PTV_15GY] Shell 2	[PTV_15GY] Shell 3
		0			26104.45	16651.30		5561.79	1032111.83		443941.95	685.46	918.88	173.17	5561.79		901.32			173.17	23052.09	134359.57	23394.30	413.82	1237429.96	3284328.22	3402.83	309274.60	8136.64	12565.07	19101.17
		1			26104.45	16651.30		359.43	1014620.84		441261.76	685.46	788.39	0	48.20		604.55			0	23052.09	134359.57	23394.30	413.82	1217190.95	3060575.44	3206.25	260004.79	8136.64	12475.22	15057.64
		2			26104.45	16651.30		64.72	975113.69		431751.80	685.46	544.65	0	0		357.02			0	23052.09	134359.57	23394.30	413.82	1172774.41	2765490.89	3206.25	218737.36	8136.64	12475.22	15057.64
		3			26104.45	16651.30		11.02	926175.07		416706.90	685.46	485.43	0	0		312.60			0	23012.16	134359.57	23394.30	413.82	1118266.09	2534614.68	3206.25	189755.78	8136.64	12475.22	15057.64
		4			26104.45	16651.30		0	874412.70		396711.98	685.46	434.13	0	0		293.32			0	22601.09	134355.43	23394.30	413.82	1061223.19	2331976.05	3206.25	165500.10	8136.64	12475.22	15041.80
		5			26104.45	16651.30		0	818190.56		372766.84	685.46	385.59	0	0		279.90			0	22198.63	134263.86	23394.30	413.82	1001265.31	2144853.30	3205.91	146549.38	8136.64	12475.22	14855.20
		6			26104.45	16651.30		0	764462.71		347452.50	685.46	354.95	0	0		266.47			0	21739.02	134080.70	23394.30	413.82	944434.83	1981360.34	3130.17	127561.82	8136.64	12475.22	14734.02
		7			26104.45	16651.30		0	713003.98		324266.83	685.46	330.16	0	0		249.26			0	21217.10	133442.07	23394.30	413.82	889534.03	1805402.14	2982.13	108187.98	8136.64	12471.09	14603.54
		8			26104.45	16651.30		0	658842.00		302099.87	685.46	302.96	0	0		216.89			0	20124.71	132573.80	23394.30	413.82	830889.90	1632320.03	2777.28	93135.16	8136.64	12456.28	14482.01
		9			26104.45	16651.30		0	597229.52		274453.41	685.46	268.19	0	0		172.48			0	18761.71	131802.28	23394.30	413.82	765582.98	1466803.06	2507.02	80582.14	8136.64	12440.79	14308.84
		10			26104.45	16651.30		0	540803.57		248331.05	685.46	235.14	0	0		141.50			0	17484.79	130995.64	23394.30	413.82	706303.32	1328245.38	2160.34	70108.55	8136.64	12425.64	14052.69
		11			26104.45	16651.30		0	492761.11		225681.77	683.73	207.25	0	0		122.22			0	16294.28	130011.35	23339.22	405.90	655821.31	1208573.36	1823.98	61686.84	8136.64	12409.80	13742.16
		12			26104.45	16651.30		0	445944.61		202836.93	678.23	185.22	0	0		108.45			0	14537.09	128539.22	23121.29	391.79	605398.87	1096261.63	1567.84	55091.88	8136.64	12394.66	13352.43
		13			26104.45	16651.30		0	406268.77		183904.80	671.34	161.47	0	0		96.05			0	12743.75	126564.45	22667.88	372.16	562736.07	999900.25	1354.73	49259.14	8136.64	12372.97	12966.84
		14			26104.45	16651.30		0	372517.58		167909.35	648.62	146.32	0	0		84.35			0	11465.11	124088.06	22212.75	345.31	525621.99	915621.26	1183.28	44053.67	8136.64	12354.72	12614.99
		15			26104.45	16651.30		0	340426.84		152964.63	606.27	128.42	0	0		69.89			0	10237.42	121007.47	21725.94	316.73	489234.68	839337.42	1032.83	39529.87	8136.64	12319.95	12214.26
		16			26104.45	16651.30		0	308328.19		137986.18	547.40	122.22	0	0		53.36			0	9115.07	116752.56	21146.18	287.47	451560.80	766899.50	908.89	35821.67	8136.64	12288.96	11811.80
		17			26104.45	16651.30		0	278858.09		124026.44	503.33	106.04	0	0		36.15			0	8065.37	112567.18	20445.57	256.14	416563.68	702305.24	793.56	32750.72	8136.64	12254.88	11330.15
		18			26104.45	16651.30		0	253807.47		112444.96	470.97	94.33	0	0		22.38			0	7265.62	109638.07	19414.46	225.16	386971.01	648236.89	683.73	29944.17	8136.64	12221.83	10731.46
		19			26104.45	16651.30		0	230778.44		102254.37	437.58	72.64	0	0		8.95			0	6573.62	107130.02	18038.73	183.84	359371.71	599689.38	570.47	27192.71	8136.64	12177.42	10098.33
		20			26104.45	16651.30		0	209773.42		93124.83	399.71	41.31	0	0		1.72			0	6017.96	104893.59	16529.77	138.06	333744.43	555345.48	467.87	24545.22	8136.64	12136.45	9398.41
		21			26104.45	16651.30		0	191600.76		84651.15	349.44	6.89	0	0		0			0	5500.86	102767.69	15042.83	72.64	310963.97	517123.86	362.18	22036.48	8136.64	12094.79	8663.04
		22			26104.45	16651.30		0	175787.44		77246.44	274.04	0	0	0		0			0	5017.49	100657.61	13626.14	29.95	290748.03	484251.27	289.88	19709.85	8136.64	12040.05	7939.03
		23			26104.45	16651.30		0	162639.85		71078.37	171.79	0	0	0		0			0	4610.90	98759.27	12151.94	5.85	273305.59	455501.05	218.96	17592.89	8136.64	11988.75	7206.06
		24			26104.45	16651.30		0	150754.72		65348.57	95.02	0	0	0		0			0	4256.98	96914.98	10785.16	0	257272.61	429201.74	156.99	15711.76	8136.64	11928.85	6442.45
		25			26104.45	16651.30		0	139906.90		59764.75	16.53	0	0	0		0			0	3907.54	95241.10	9545.42	0	242699.72	405393.96	108.79	14007.25	8136.64	11866.88	5631.68
		26			26104.45	16651.30		0	130224.80		54595.77	0	0	0	0		0			0	3567.40	93687.73	8382.80	0	229646.80	383927.26	66.79	12325.46	8136.64	11804.22	4840.88
		27			26104.45	16651.30		0	121633.03		50005.87	0	0	0	0		0			0	3161.49	92234.53	7219.14	0	217955.85	364499.03	35.12	10678.44	8136.64	11738.81	4092.42
		28			26104.45	16651.30		0	114276.86		46256.35	0	0	0	0		0			0	2750.43	90876.71	6114.01	0	207724.28	346809.39	14.12	9051.38	8136.30	11647.23	3445.87
		29			26104.45	16651.30		0	108069.20		43249.10	0	0	0	0		0			0	2339.71	89534.03	5099.43	0	198760.69	330770.57	3.44	7400.23	8135.95	11549.80	2758.69
		30			26104.45	16651.30		0	102516.02		40575.79	0	0	0	0		0			0	1917.62	88150.03	4194.33	0	190573.44	316118.14	1.38	5853.05	8135.26	11428.96	2100.09
		31			26104.45	16651.30		0	97512.99		38181.34	0	0	0	0		0			0	1561.64	86707.86	3375.63	0	182982.48	302464.81	0	4464.93	8132.85	11298.13	1518.95
		32			26104.45	16651.30		0	93004.68		36007.23	0	0	0	0		0			0	1251.79	85260.52	2679.51	0	176080.42	289785.43	0	3265.12	8132.51	11171.44	1092.39
		33			26104.45	16651.30		0	88829.98		34009.39	0	0	0	0		0			0	1009.76	83684.76	2106.97	0	169591.83	277819.75	0	2291.85	8131.48	11034.76	711.62
		34			26104.45	16651.30		0	84885.25		32185.76	0	0	0	0		0			0	830.74	81952.70	1647.02	0	163341.48	266426.25	0	1508.28	8129.41	10875.36	392.82
		35			26104.45	16651.30		0	81165.34		30493.29	0	0	0	0		0			0	698.19	80092.58	1273.82	0	157276.01	255570.16	0	932.65	8128.72	10624.38	159.40
		36			26104.45	16651.30		0	77709.84		28923.05	0	0	0	0		0			0	591.81	78210.76	976.37	0	151555.51	245521.41	0	573.57	8127.00	10368.24	58.53
		37			26104.45	16651.30		0	74700.17		27598.96	0	0	0	0		0			0	511.94	76342.37	763.61	0	146424.40	236350.91	0	361.49	8124.93	10065.62	11.02
		38			26104.45	16651.30		0	71945.95		26403.28	0	0	0	0		0			0	434.13	74435.76	595.94	0	141623.81	227846.92	0	226.53	8124.25	9755.09	1.03
		39			26104.45	16651.30		0	69439.96		25294.71	0	0	0	0		0			0	369.41	72523.65	456.86	0	137107.24	219920.98	0	159.40	8123.90	9440.42	0
		40			26104.45	16651.30		0	67080.29		24249.14	0	0	0	0		0			0	304.69	70670.06	337.39	0	132840.27	212396.46	0	115.68	8121.84	9108.88	0
		41			26104.45	16651.30		0	64815.29		23208.05	0	0	0	0		0			0	248.91	68792.03	241.68	0	128691.39	205174.91	0	90.89	8120.11	8730.52	0
		42			26104.45	16651.30		0	62725.18		22264.04	0	0	0	0		0			0	202.09	66964.27	164.56	0	124778.68	198381.98	0	72.64	8118.05	8324.96	0
		43			26104.45	16651.30		0	60690.16		21315.90	0	0	0	0		0			0	159.74	65175.40	107.07	0	121004.03	191863.79	0	56.12	8117.02	7882.56	0
		44			26104.45	16651.30		0	58744.31		20403.23	0	0	0	0		0			0	129.79	63456.77	66.45	0	117387.75	185603.80	0	43.38	8115.64	7368.21	0
		45			26104.45	16651.30		0	56924.12		19561.47	0	0	0	0		0			0	106.73	61789.78	42.00	0	113984.57	179738.70	0	31.67	8114.61	6836.99	0
		46			26104.45	16651.30		0	55133.88		18699.40	0	0	0	0		0			0	88.48	60192.68	22.72	0	110692.94	174062.95	0	23.41	8111.85	6270.66	0
		47			26104.45	16651.30		0	53439.69		17902.74	0	0	0	0		0			0	72.64	58635.86	9.98	0	107565.53	168672.27	0	14.12	8107.72	5717.75	0
		48			26104.45	16651.30		0	51818.49		17129.15	0	0	0	0		0			0	55.77	57111.06	2.75	0	104540.02	163491.93	0	10.33	8101.18	5115.95	0
		49			26104.45	16651.30		0	50241.36		16396.53	0	0	0	0		0			0	42.69	55651.67	0	0	101646.38	158543.98	0	5.16	8092.57	4515.54	0
		50			26104.45	16651.30		0	48764.41		15700.75	0	0	0	0		0			0	30.98	54220.17	0	0	98875.29	153805.70	0	2.41	8081.90	3840.41	0
		51			26104.45	16651.30		0	47319.83		15023.56	0	0	0	0		0			0	20.66	52831.35	0	0	96189.93	149164.16	0	0.34	8069.51	3145.31	0
		52			26104.45	16651.30		0	45931.36		14376.31	0	0	0	0		0			0	13.43	51469.05	0	0	93580.66	144735.04	0	0	8057.11	2475.70	0
		53			26104.45	16651.30		0	44609.33		13751.45	0	0	0	0		0			0	6.89	50132.91	0	0	91055.73	140433.99	0	0	8037.83	1826.39	0
		54			26104.45	16651.30		0	43357.89		13182.02	0	0	0	0		0			0	3.10	48862.88	0	0	88664.04	136321.60	0	0	8022.68	1261.43	0
		55			26104.45	16651.30		0	42109.88		12603.29	0	0	0	0		0			0	0.69	47643.10	0	0	86327.43	132299.76	0	0	8006.16	776.00	0
		56			26104.45	16651.30		0	40907.67		12053.82	0	0	0	0		0			0	0	46457.07	0	0	84059.33	128389.46	0	0	7987.91	444.12	0
		57			26104.45	16651.30		0	39741.60		11540.85	0	0	0	0		0			0	0	45312.69	0	0	81890.73	124643.73	0	0	7962.78	254.42	0
		58			26104.45	16651.30		0	38603.77		11046.12	0	0	0	0		0			0	0	44189.66	0	0	79757.25	120969.26	0	0	7930.76	131.51	0
		59			26104.45	16651.30		0	37502.77		10543.82	0	0	0	0		0			0	0	43110.35	0	0	77692.28	117408.40	0	0	7895.30	65.07	0
		60			26104.45	16651.30		0	36397.99		10079.05	0	0	0	0		0			0	0	42028.98	0	0	75645.55	113835.50	0	0	7851.92	31.67	0
		61			26104.45	16651.30		0	35367.57		9627.36	0	0	0	0		0			0	0	40976.52	0	0	73674.22	110410.63	0	0	7803.04	15.15	0
		62			26104.45	16651.30		0	34305.47		9171.54	0	0	0	0		0			0	0	39961.94	0	0	71733.53	107055.65	0	0	7746.23	8.61	0
		63			26104.45	16651.30		0	33267.13		8719.85	0	0	0	0		0			0	0	38951.14	0	0	69793.88	103713.07	0	0	7689.77	2.75	0
		64			26104.45	16651.30		0	32259.78		8287.09	0	0	0	0		0			0	0	37953.77	0	0	67914.47	100481.00	0	0	7620.22	0	0
		65			26104.45	16651.30		0	31254.83		7859.50	0	0	0	0		0			0	0	36990.83	0	0	66056.41	97274.75	0	0	7541.04	0	0
		66			26104.45	16651.30		0	30260.56		7441.20	0	0	0	0		0			0	0	36000.35	0	0	64195.25	94085.71	0	0	7452.56	0	0
		67			26104.11	16651.30		0	29259.40		6997.77	0	0	0	0		0			0	0	35055.65	0	0	62371.27	90971.73	0	0	7342.05	0	0
		68			26104.11	16651.30		0	28297.49		6592.90	0	0	0	0		0			0	0	34121.63	0	0	60576.90	87915.24	0	0	7222.24	0	0
		69			26103.76	16651.30		0	27349.01		6204.56	0	0	0	0		0			0	0	33158.34	0	0	58784.59	84859.43	0	0	7049.07	0	0
		70			26101.70	16651.30		0	26409.14		5814.49	0	0	0	0		0			0	0	32253.24	0	0	57037.39	81895.90	0	0	6852.49	0	0
		71			26098.25	16651.30		0	25476.15		5446.46	0	0	0	0		0			0	0	31326.79	0	0	55278.13	78940.63	0	0	6606.33	0	0
		72			26092.40	16651.30		0	24548.32		5098.74	0	0	0	0		0			0	0	30397.58	0	0	53535.75	76015.30	0	0	6324.37	0	0
		73			26084.14	16651.30		0	23661.12		4766.17	0	0	0	0		0			0	0	29496.96	0	0	51845.35	73131.99	0	0	5994.89	0	0
		74			26072.43	16650.26		0	22739.14		4426.02	0	0	0	0		0			0	0	28579.46	0	0	50104.34	70257.96	0	0	5645.45	0	0
		75			26054.88	16649.23		0	21855.73		4112.39	0	0	0	0		0			0	0	27667.47	0	0	48417.72	67423.53	0	0	5260.21	0	0
		76			26032.84	16644.41		0	20965.77		3815.28	0	0	0	0		0			0	0	26751.69	0	0	46717.34	64607.69	0	0	4839.84	0	0
		77			25995.32	16637.87		0	20093.72		3505.43	0	0	0	0		0			0	0	25825.24	0	0	45018.33	61803.55	0	0	4415.35	0	0
		78			25954.00	16630.30		0	19232.68		3226.22	0	0	0	0		0			0	0	24898.79	0	0	43336.54	59040.04	0	0	3984.66	0	0
		79			25891.00	16619.28		0	18358.57		2955.62	0	0	0	0		0			0	0	23970.62	0	0	41645.45	56267.93	0	0	3514.72	0	0
		80			25803.55	16594.49		0	17503.38		2674.00	0	0	0	0		0			0	0	23030.06	0	0	39945.41	53518.53	0	0	3038.24	0	0
		81			25692.01	16560.06		0	16654.05		2423.02	0	0	0	0		0			0	0	22058.85	0	0	38235.39	50777.05	0	0	2564.17	0	0
		82			25521.59	16516.34		0	15777.52		2158.62	0	0	0	0		0			0	0	21066.30	0	0	36485.78	47956.39	0	0	2119.71	0	0
		83			25282.32	16458.85		0	14905.81		1905.57	0	0	0	0		0			0	0	20039.33	0	0	34690.03	45162.59	0	0	1679.38	0	0
		84			24964.55	16367.27		0	14056.48		1661.82	0	0	0	0		0			0	0	18998.23	0	0	32916.66	42373.94	0	0	1252.48	0	0
		85			24512.86	16224.74		0	13145.87		1410.50	0	0	0	0		0			0	0	17889.66	0	0	31011.77	39440.71	0	0	850.71	0	0
		86			23917.26	16020.24		0	12247.31		1179.49	0	0	0	0		0			0	0	16703.28	0	0	29042.51	36464.43	0	0	550.50	0	0
		87			23091.68	15690.76		0	11314.66		941.94	0	0	0	0		0			0	0	15432.90	0	0	26928.99	33361.12	0	0	334.98	0	0
		88			21947.65	15171.59		0	10279.08		721.26	0	0	0	0		0			0	0	13929.44	0	0	24523.53	30011.65	0	0	163.88	0	0
		89			20504.44	14486.14		0	9225.59		525.37	0	0	0	0		0			0	0	12315.82	0	0	21975.88	26528.26	0	0	73.68	0	0
		90			18663.94	13490.83		0	8137.33		363.56	0	0	0	0		0			0	0	10637.47	0	0	19288.46	22945.02	0	0	27.20	0	0
		91			16433.71	12204.62		0	6975.05		229.63	0	0	0	0		0			0	0	8837.59	0	0	16361.07	19223.04	0	0	4.82	0	0
		92			13746.63	10514.56		0	5761.13		142.53	0	0	0	0		0			0	0	6965.07	0	0	13222.30	15361.29	0	0	0	0	0
		93			10748.32	8509.84		0	4484.90		88.48	0	0	0	0		0			0	0	5246.78	0	0	10066.31	11606.95	0	0	0	0	0
		94			7695.62	6269.63		0	3254.79		47.85	0	0	0	0		0			0	0	3708.89	0	0	7068.69	8108.07	0	0	0	0	0
		95			5056.39	4233.92		0	2182.37		23.07	0	0	0	0		0			0	0	2404.77	0	0	4585.42	5233.70	0	0	0	0	0
		96			2952.17	2559.35		0	1345.43		6.89	0	0	0	0		0			0	0	1332.70	0	0	2660.23	3033.42	0	0	0	0	0
		97			1378.83	1221.84		0	689.24		1.72	0	0	0	0		0			0	0	524.33	0	0	1231.82	1403.96	0	0	0	0	0
		98			456.86	417.95		0	270.60		0	0	0	0	0		0			0	0	148.04	0	0	420.71	461.68	0	0	0	0	0
		99			77.12	70.58		0	51.64		0	0	0	0	0		0			0	0	24.44	0	0	74.36	77.12	0	0	0	0	0
		100			0.34	0.34		0	0.34		0	0	0	0	0		0			0	0	0	0	0	0.34	0.34	0	0	0	0	0

## Sheet: 10
		Details
				VOI volume unit: mm³
		Dose %			GTV	PTV 18Gy		Optic Chiasm	Gray Matter		White Matter	Right Eye	Right Optic Nerve	Right Lens	Left Eye		* skin-3mm max 8Gy			Cerebellum	Brain Stem	Pituitary Gland	Whole Brain	* Skin	Left Optic Nerve	Left Lens	Cerebrospinal Fluid	[PTV 18Gy] Shell 1	[PTV 18Gy] Shell 2	[PTV 18Gy] Shell 3
		0			10251.88	14934.73		904.42	1169245.23		504467.90	6381.86	894.43	255.80	6659.69		295294.55			146596.89	26437.02	483.36	1352923.49	3167232.07	853.81	262.68	25450.67	4848.11	8172.10	14063.02
		1			10251.88	14934.73		774.28	882381.67		409292.89	4887.70	506.09	95.71	2658.16		158974.33			50181.11	2658.16	0	941916.10	1694719.53	133.24	63.69	23209.77	4848.11	8129.07	9201.49
		2			10251.88	14934.73		584.93	755179.97		351367.96	3902.03	271.98	28.57	1946.54		127330.12			17346.05	1466.28	0	783107.02	1402788.21	39.94	24.79	20791.23	4848.11	8129.07	9201.49
		3			10251.88	14934.73		419.33	656390.75		304403.09	2759.38	103.63	4.13	643.80		103754.38			7922.50	845.20	0	675429.60	1202726.85	7.23	0	17840.43	4848.11	8129.07	9201.49
		4			10251.88	14934.73		237.21	539715.65		245206.05	1418.42	43.72	0	359.08		89748.17			3993.96	73.33	0	553763.53	1008115.38	1.03	0	13299.42	4848.11	8129.07	9201.49
		5			10251.88	14934.73		6.54	460943.38		202706.45	949.17	1.03	0	213.45		79991.70			1890.77	0	0	472279.38	873541.33	0	0	9484.48	4848.11	8129.07	9201.49
		6			10251.88	14934.73		0	405417.37		170490.39	176.27	0	0	0		71327.29			707.83	0	0	414800.29	772943.28	0	0	6589.80	4848.11	8129.07	9201.49
		7			10251.88	14934.73		0	356170.28		143126.23	35.80	0	0	0		64209.71			164.22	0	0	364022.20	687614.60	0	0	4436.70	4848.11	8129.07	9182.21
		8			10251.88	14934.73		0	316084.40		119862.07	0	0	0	0		59432.18			0.34	0	0	323027.78	620017.21	0	0	2996.24	4848.11	8129.07	9117.48
		9			10251.88	14934.73		0	281477.69		100789.13	0	0	0	0		55182.77			0	0	0	287727.00	564572.79	0	0	1836.72	4848.11	8129.07	9036.24
		10			10251.88	14934.73		0	256067.64		88303.92	0	0	0	0		51007.03			0	0	0	261927.93	521840.45	0	0	1137.49	4848.11	8129.07	8918.15
		11			10251.88	14934.73		0	235566.64		78515.44	0	0	0	0		47012.04			0	0	0	241132.91	485565.72	0	0	632.09	4848.11	8129.07	8747.39
		12			10251.88	14934.73		0	218945.30		70474.51	0	0	0	0		43814.05			0	0	0	224205.85	456347.97	0	0	140.46	4848.11	8128.03	8512.93
		13			10251.88	14934.73		0	205349.46		64223.13	0	0	0	0		40873.93			0	0	0	210449.92	431278.76	0	0	18.59	4848.11	8120.11	8263.33
		14			10251.88	14934.73		0	193307.00		59161.57	0	0	0	0		37795.06			0	0	0	198313.47	408507.60	0	0	0	4848.11	8106.00	7908.04
		15			10251.88	14934.73		0	182721.86		54883.25	0	0	0	0		34807.08			0	0	0	187590.28	387893.68	0	0	0	4848.11	8091.54	7506.61
		16			10251.88	14934.73		0	173201.92		51145.78	0	0	0	0		31935.81			0	0	0	177937.10	368489.54	0	0	0	4848.11	8072.26	7061.46
		17			10251.88	14934.73		0	164356.41		47758.09	0	0	0	0		29293.83			0	0	0	168940.11	349975.71	0	0	0	4848.11	8056.77	6602.54
		18			10251.88	14934.73		0	155980.15		44499.17	0	0	0	0		26987.52			0	0	0	160408.24	332438.59	0	0	0	4848.11	8035.77	6180.46
		19			10251.88	14934.73		0	148071.43		41540.11	0	0	0	0		24806.53			0	0	0	152341.15	315625.14	0	0	0	4848.11	8017.18	5726.70
		20			10251.88	14934.73		0	140887.40		38994.52	0	0	0	0		22672.35			0	0	0	144985.67	300081.72	0	0	0	4848.11	7997.55	5199.27
		21			10251.88	14934.73		0	134070.37		36740.89	0	0	0	0		20508.92			0	0	0	137889.44	285119.11	0	0	0	4848.11	7979.65	4715.56
		22			10251.88	14934.73		0	127366.96		34659.73	0	0	0	0		18257.35			0	0	0	131024.56	270660.16	0	0	0	4848.11	7959.68	4285.21
		23			10251.88	14934.73		0	120656.66		32603.71	0	0	0	0		15960.33			0	0	0	124176.54	256486.28	0	0	0	4848.11	7926.29	3829.74
		24			10251.88	14934.73		0	114999.15		30746.34	0	0	0	0		13669.51			0	0	0	118403.02	244039.30	0	0	0	4848.11	7888.76	3388.03
		25			10251.88	14934.73		0	110087.01		29073.49	0	0	0	0		11372.15			0	0	0	113405.15	232642.36	0	0	0	4848.11	7841.94	2942.88
		26			10251.88	14934.73		0	105631.72		27590.01	0	0	0	0		9268.28			0	0	0	108853.47	222271.70	0	0	0	4848.11	7779.62	2543.52
		27			10251.88	14934.73		0	101514.17		26161.26	0	0	0	0		7302.11			0	0	0	104627.12	212524.54	0	0	0	4848.11	7701.13	2182.37
		28			10251.88	14934.73		0	97699.58		24852.32	0	0	0	0		5585.20			0	0	0	100706.84	203492.09	0	0	0	4848.11	7618.85	1873.55
		29			10251.88	14934.73		0	94027.53		23551.29	0	0	0	0		4063.84			0	0	0	96915.67	194889.98	0	0	0	4848.11	7529.68	1574.03
		30			10251.88	14934.73		0	90565.82		22334.62	0	0	0	0		2848.55			0	0	0	93358.60	186933.06	0	0	0	4848.11	7422.61	1262.81
		31			10251.88	14934.73		0	87391.25		21163.39	0	0	0	0		1872.52			0	0	0	90086.59	179430.57	0	0	0	4848.11	7316.92	1028.70
		32			10251.88	14934.73		0	84425.30		20081.67	0	0	0	0		1160.56			0	0	0	87030.44	172445.89	0	0	0	4848.11	7210.19	841.07
		33			10251.88	14934.73		0	81655.25		19051.25	0	0	0	0		695.10			0	0	0	84169.50	165919.43	0	0	0	4848.11	7083.84	683.39
		34			10251.88	14934.73		0	79019.81		18071.09	0	0	0	0		392.48			0	0	0	81460.73	159797.15	0	0	0	4848.11	6925.13	568.06
		35			10251.88	14934.73		0	76538.26		17143.27	0	0	0	0		223.44			0	0	0	78914.80	154097.99	0	0	0	4848.11	6737.50	474.41
		36			10251.88	14934.73		0	74204.75		16260.54	0	0	0	0		138.06			0	0	0	76528.97	148849.49	0	0	0	4848.11	6531.97	383.87
		37			10251.88	14934.73		0	72025.14		15463.20	0	0	0	0		84.35			0	0	0	74304.59	143890.53	0	0	0	4848.11	6311.97	306.41
		38			10251.88	14934.73		0	69921.60		14682.03	0	0	0	0		64.72			0	0	0	72156.31	139228.33	0	0	0	4848.11	6106.78	240.65
		39			10251.88	14934.73		0	68017.75		13988.66	0	0	0	0		53.02			0	0	0	70205.63	134848.09	0	0	0	4848.11	5871.30	188.66
		40			10251.88	14934.73		0	66193.09		13315.94	0	0	0	0		42.69			0	0	0	68346.19	130747.07	0	0	0	4848.11	5633.06	135.65
		41			10251.88	14934.73		0	64456.90		12681.44	0	0	0	0		36.15			0	0	0	66571.79	126806.47	0	0	0	4848.11	5374.51	107.07
		42			10251.88	14934.73		0	62794.04		12085.84	0	0	0	0		28.92			0	0	0	64873.82	123045.94	0	0	0	4848.11	5089.45	78.15
		43			10251.88	14934.73		0	61242.38		11540.85	0	0	0	0		22.38			0	0	0	63287.04	119509.53	0	0	0	4848.11	4807.14	57.15
		44			10251.88	14934.73		0	59729.63		11002.06	0	0	0	0		17.56			0	0	0	61740.90	116092.58	0	0	0	4848.11	4542.73	40.62
		45			10251.88	14934.73		0	58268.52		10497.35	0	0	0	0		12.05			0	0	0	60245.70	112829.87	0	0	0	4848.11	4274.20	32.36
		46			10251.88	14934.73		0	56895.54		10031.20	0	0	0	0		9.64			0	0	0	58843.12	109748.24	0	0	0	4848.11	3980.53	21.35
		47			10251.88	14934.73		0	55554.58		9580.19	0	0	0	0		5.85			0	0	0	57475.31	106754.41	0	0	0	4848.11	3685.14	14.80
		48			10251.88	14934.73		0	54215.35		9150.54	0	0	0	0		3.79			0	0	0	56107.15	103792.25	0	0	0	4848.11	3359.80	6.20
		49			10251.88	14934.73		0	52941.18		8739.12	0	0	0	0		2.41			0	0	0	54807.16	100994.31	0	0	0	4848.11	3032.74	0.69
		50			10251.88	14934.73		0	51699.72		8339.42	0	0	0	0		0.69			0	0	0	53545.73	98315.50	0	0	0	4848.11	2733.90	0
		51			10251.88	14934.73		0	50502.67		7964.50	0	0	0	0		0.34			0	0	0	52327.68	95674.20	0	0	0	4848.11	2452.63	0
		52			10251.88	14934.73		0	49319.39		7598.88	0	0	0	0		0.34			0	0	0	51116.51	93099.01	0	0	0	4848.11	2191.32	0
		53			10251.88	14934.73		0	48176.39		7259.42	0	0	0	0		0			0	0	0	49950.10	90632.27	0	0	0	4848.11	1942.07	0
		54			10251.88	14934.73		0	47036.49		6916.87	0	0	0	0		0			0	0	0	48778.87	88220.61	0	0	0	4848.11	1698.66	0
		55			10251.88	14934.73		0	45908.29		6589.80	0	0	0	0		0			0	0	0	47624.86	85855.08	0	0	0	4848.11	1424.27	0
		56			10251.88	14934.73		0	44816.93		6278.23	0	0	0	0		0			0	0	0	46506.64	83580.10	0	0	0	4848.11	1181.90	0
		57			10251.88	14934.73		0	43752.08		5978.71	0	0	0	0		0			0	0	0	45411.15	81360.89	0	0	0	4848.11	971.21	0
		58			10251.88	14934.73		0	42683.10		5685.39	0	0	0	0		0			0	0	0	44312.22	79183.00	0	0	0	4848.11	792.87	0
		59			10251.88	14934.73		0	41625.49		5391.03	0	0	0	0		0			0	0	0	43231.54	77072.58	0	0	0	4848.11	641.39	0
		60			10251.88	14934.73		0	40588.18		5121.81	0	0	0	0		0			0	0	0	42167.38	74992.11	0	0	0	4848.11	506.43	0
		61			10251.88	14934.73		0	39548.81		4863.94	0	0	0	0		0			0	0	0	41094.96	72918.19	0	0	0	4848.11	388.34	0
		62			10251.88	14934.73		0	38526.99		4598.16	0	0	0	0		0			0	0	0	40050.76	70921.73	0	0	0	4848.11	279.21	0
		63			10251.88	14934.73		0	37516.89		4349.94	0	0	0	0		0			0	0	0	39016.21	68952.46	0	0	0	4847.76	181.78	0
		64			10251.88	14934.73		0	36510.56		4098.27	0	0	0	0		0			0	0	0	37983.04	66999.38	0	0	0	4846.39	109.48	0
		65			10251.88	14934.73		0	35499.42		3851.43	0	0	0	0		0			0	0	0	36948.48	65077.63	0	0	0	4843.29	65.41	0
		66			10251.88	14934.73		0	34536.14		3626.27	0	0	0	0		0			0	0	0	35959.38	63206.48	0	0	0	4836.75	36.84	0
		67			10251.88	14934.73		0	33548.06		3409.03	0	0	0	0		0			0	0	0	34941.35	61316.40	0	0	0	4827.45	15.84	0
		68			10251.88	14934.73		0	32579.61		3199.37	0	0	0	0		0			0	0	0	33949.83	59476.93	0	0	0	4813.34	5.16	0
		69			10251.88	14934.73		0	31640.42		2988.32	0	0	0	0		0			0	0	0	32983.10	57664.31	0	0	0	4798.19	0.69	0
		70			10251.88	14934.73		0	30694.69		2803.45	0	0	0	0		0			0	0	0	32008.11	55864.43	0	0	0	4779.25	0	0
		71			10251.88	14934.73		0	29732.79		2597.22	0	0	0	0		0			0	0	0	31022.10	54077.64	0	0	0	4747.58	0	0
		72			10251.88	14934.73		0	28795.66		2416.82	0	0	0	0		0			0	0	0	30053.31	52297.38	0	0	0	4699.38	0	0
		73			10251.88	14934.73		0	27868.87		2247.44	0	0	0	0		0			0	0	0	29096.91	50530.90	0	0	0	4623.64	0	0
		74			10251.88	14934.73		0	26965.14		2076.68	0	0	0	0		0			0	0	0	28159.44	48805.38	0	0	0	4524.14	0	0
		75			10251.88	14934.73		0	26027.68		1904.54	0	0	0	0		0			0	0	0	27193.40	47050.26	0	0	0	4405.37	0	0
		76			10251.88	14934.73		0	25085.39		1737.22	0	0	0	0		0			0	0	0	26212.90	45283.43	0	0	0	4263.87	0	0
		77			10251.88	14934.73		0	24162.73		1584.71	0	0	0	0		0			0	0	0	25255.81	43531.40	0	0	0	4082.44	0	0
		78			10251.88	14934.73		0	23200.82		1434.95	0	0	0	0		0			0	0	0	24259.13	41760.44	0	0	0	3864.51	0	0
		79			10251.88	14934.73		0	22245.11		1278.30	0	0	0	0		0			0	0	0	23271.74	39981.56	0	0	0	3600.45	0	0
		80			10251.88	14934.73		0	21246.36		1134.39	0	0	0	0		0			0	0	0	22233.06	38140.72	0	0	0	3284.06	0	0
		81			10251.88	14934.73		0	20256.22		998.40	0	0	0	0		0			0	0	0	21211.93	36333.61	0	0	0	2962.85	0	0
		82			10251.88	14934.39		0	19233.72		859.66	0	0	0	0		0			0	0	0	20154.66	34473.13	0	0	0	2599.98	0	0
		83			10251.88	14928.19		0	18189.18		734.69	0	0	0	0		0			0	0	0	19072.25	32575.82	0	0	0	2172.73	0	0
		84			10251.88	14909.26		0	17134.66		622.11	0	0	0	0		0			0	0	0	17973.66	30633.76	0	0	0	1714.15	0	0
		85			10248.09	14857.61		0	16009.56		505.05	0	0	0	0		0			0	0	0	16811.73	28635.23	0	0	0	1250.76	0	0
		86			10232.94	14768.45		0	14878.61		422.43	0	0	0	0		0			0	0	0	15629.48	26597.11	0	0	0	849.33	0	0
		87			10189.56	14601.82		0	13721.50		342.56	0	0	0	0		0			0	0	0	14423.48	24494.96	0	0	0	518.14	0	0
		88			10099.02	14323.64		0	12482.10		264.40	0	0	0	0		0			0	0	0	13106.62	22272.30	0	0	0	275.77	0	0
		89			9944.09	13909.82		0	11206.56		216.55	0	0	0	0		0			0	0	0	11756.02	19974.60	0	0	0	121.53	0	0
		90			9684.85	13292.53		0	9870.42		162.84	0	0	0	0		0			0	0	0	10348.96	17616.65	0	0	0	32.71	0	0
		91			9298.92	12436.66		0	8532.56		115.68	0	0	0	0		0			0	0	0	8959.81	15240.45	0	0	0	1.03	0	0
		92			8653.40	11153.19		0	7109.32		69.54	0	0	0	0		0			0	0	0	7493.88	12723.79	0	0	0	0	0	0
		93			7720.07	9505.48		0	5708.11		43.03	0	0	0	0		0			0	0	0	6045.16	10221.58	0	0	0	0	0	0
		94			6426.96	7504.55		0	4324.12		25.48	0	0	0	0		0			0	0	0	4636.03	7765.17	0	0	0	0	0	0
		95			4863.26	5411.34		0	3033.77		13.43	0	0	0	0		0			0	0	0	3314.35	5485.02	0	0	0	0	0	0
		96			3219.68	3425.21		0	1860.13		4.82	0	0	0	0		0			0	0	0	2086.32	3438.64	0	0	0	0	0	0
		97			1787.49	1845.67		0	930.24		0.69	0	0	0	0		0			0	0	0	1070.01	1846.36	0	0	0	0	0	0
		98			739.85	749.84		0	304.34		0	0	0	0	0		0			0	0	0	367.00	749.84	0	0	0	0	0	0
		99			177.99	177.99		0	51.64		0	0	0	0	0		0			0	0	0	66.79	177.99	0	0	0	0	0	0
		100			0.34	0.34		0	0		0	0	0	0	0		0			0	0	0	0	0.34	0	0	0	0	0	0

[truncated: 5 more sheets: 11, 12, 13, 14, 15]
