# Supplementary material for: Plan Quality and Secondary Cancer Risk Assessment in Patients with Benign Intracranial Lesions after Radiosurgery using the CyberKnife M6 Robotic Radiosurgery System
Source: Sci Rep. 2019 Jul 9;9:9953. doi: 10.1038/s41598-019-46133-8 (PMC6616465; doi:10.1038/s41598-019-46133-8)
Supplement: Supplementary file 3 — Dataset_2 [file 41598_2019_46133_MOESM3_ESM.xls]

## Sheet: 1
		Details
				VOI volume unit: mm³
		Dose %			GTV	PTV-20gy-1fx		Optic Chiasm	Gray Matter		White Matter	Right Eye	Right Optic Nerve	Right Lens	Left Eye		* skin-3mm			* Cerebellum	* Brain Stem	Pituitary Gland	* Whole Brain	* Skin	Left Optic Nerve	Left Lens	* Cerebrospinal Fluid	[PTV-20gy-1fx] Shell 1	[PTV-20gy-1fx] Shell 2	[PTV-20gy-1fx] Shell 3
		0			4718.31	6425.24		854.50	1266309.97		627368.89	8520.51	837.63	262.68	7808.89		223886.02			120032.83	22727.44	552.91	1413169.88	2478276.17	792.53	261.31	9530.62	1766.48	3689.27	7838.50
		1			4718.31	6425.24		854.50	725822.79		375957.60	0.69	603.17	0	2951.14		82124.15			77501.89	22727.09	552.91	832767.93	1366331.70	792.53	0	8019.24	1766.48	3689.27	7838.50
		2			4718.31	6425.24		854.50	590526.79		305160.50	0	541.89	0	221.03		58907.84			53330.90	18490.42	552.91	669155.85	1090643.03	611.44	0	5891.27	1766.48	3689.27	7837.81
		3			4718.31	6425.24		854.50	510425.26		264072.77	0	516.07	0	72.64		35759.70			40826.42	11356.66	552.91	570676.47	916808.68	506.43	0	5091.17	1766.48	3689.27	7692.18
		4			4718.31	6425.24		854.50	436013.26		225104.07	0	496.10	0	17.90		20404.26			32082.48	5791.08	552.91	483092.43	754019.41	468.22	0	4698.00	1766.48	3689.27	7365.12
		5			4718.31	6425.24		851.74	346316.73		178501.37	0	478.20	0	0		14516.44			23723.09	3018.28	552.91	382394.89	593097.16	445.49	0	4470.09	1766.48	3689.27	6838.03
		6			4718.31	6425.24		817.31	293876.82		151918.38	0	461.33	0	0		11008.25			16446.80	1789.90	552.91	320555.87	491507.59	430.00	0	4286.94	1766.48	3689.27	6273.07
		7			4718.31	6425.24		777.03	254033.66		129134.48	0	444.81	0	0		8501.23			10695.99	1000.81	552.91	273132.07	416198.40	417.26	0	4043.19	1766.48	3689.27	5785.57
		8			4718.31	6425.24		727.80	219692.38		109650.81	0	426.21	0	0		6469.31			6760.91	507.46	552.56	233349.84	352866.60	406.59	0	3785.67	1766.48	3689.27	5280.52
		9			4718.31	6425.24		657.91	192753.75		94106.37	0	402.12	0	0		4768.23			4073.83	213.11	525.71	202645.51	302048.23	397.64	0	3477.20	1766.48	3689.27	4891.83
		10			4718.31	6425.24		569.78	170295.88		80683.01	0	371.47	0	0		2964.22			2253.29	73.33	455.82	177495.39	259934.91	389.72	0	3289.22	1766.48	3688.24	4518.29
		11			4718.31	6425.24		487.84	150672.09		67842.17	0	333.60	0	0		1450.44			1050.73	33.39	382.84	156009.07	224682.67	380.77	0	3108.13	1766.48	3672.40	4125.47
		12			4718.31	6425.24		416.92	134644.28		57474.27	0	276.45	0	0		752.59			421.05	15.49	312.60	138981.48	196029.20	373.54	0	2934.96	1766.48	3647.61	3754.68
		13			4718.31	6425.24		369.06	122276.48		49864.72	0	198.65	0	0		382.84			201.06	6.20	254.08	126169.22	173511.42	364.24	0	2707.74	1766.48	3614.56	3382.18
		14			4718.31	6425.24		328.10	111825.27		43499.04	0	104.32	0	0		172.14			102.25	2.07	198.65	115430.53	154692.90	344.28	0	2434.38	1766.48	3576.69	2986.95
		15			4718.31	6425.24		296.08	102929.15		38242.62	0	18.25	0	0		51.99			43.03	0	149.76	106325.10	138784.56	302.62	0	2091.14	1766.48	3522.30	2626.49
		16			4718.31	6425.24		262.68	94984.96		33810.75	0	0	0	0		7.57			9.98	0	107.41	98208.08	124961.84	273.36	0	1657.69	1766.48	3461.36	2282.90
		17			4718.31	6425.24		229.98	87944.15		30251.61	0	0	0	0		0			0	0	73.68	91025.43	112986.17	256.14	0	1268.32	1766.48	3368.75	1961.35
		18			4718.31	6425.24		196.24	81883.85		27332.83	0	0	0	0		0			0	0	45.79	84833.96	102752.19	246.50	0	927.14	1766.48	3248.25	1628.09
		19			4718.31	6425.24		164.91	76506.59		24967.99	0	0	0	0		0			0	0	23.76	79314.51	93835.08	224.81	0	616.26	1766.48	3083.69	1278.64
		20			4718.31	6425.24		136.33	71549.35		22811.79	0	0	0	0		0			0	0	8.95	74192.36	85883.31	184.53	0	181.43	1766.48	2909.83	1029.04
		21			4718.31	6425.24		111.89	67117.47		21000.55	0	0	0	0		0			0	0	2.07	69604.18	78952.33	135.65	0	0	1766.48	2765.58	803.89
		22			4718.31	6425.24		88.82	63106.99		19424.79	0	0	0	0		0			0	0	0	65450.82	72794.59	80.56	0	0	1766.48	2608.24	644.83
		23			4718.31	6425.24		67.82	59343.35		17993.29	0	0	0	0		0			0	0	0	61543.28	67186.67	32.36	0	0	1766.48	2435.41	480.61
		24			4718.31	6425.24		50.26	55815.20		16733.92	0	0	0	0		0			0	0	0	57854.01	62129.59	5.85	0	0	1766.48	2288.41	311.91
		25			4718.31	6425.24		35.80	52685.04		15677.34	0	0	0	0		0			0	0	0	54570.30	57787.91	0	0	0	1766.48	2135.55	216.55
		26			4718.31	6425.24		24.79	49881.25		14765.35	0	0	0	0		0			0	0	0	51599.88	53980.55	0	0	0	1766.48	1982.35	135.99
		27			4718.31	6425.24		17.21	47369.06		13944.25	0	0	0	0		0			0	0	0	48925.19	50658.28	0	0	0	1766.48	1826.73	80.22
		28			4718.31	6425.24		11.71	45026.60		13196.13	0	0	0	0		0			0	0	0	46438.13	47668.23	0	0	0	1766.48	1666.30	66.10
		29			4718.31	6425.24		7.57	42869.36		12545.79	0	0	0	0		0			0	0	0	44143.53	45011.79	0	0	0	1766.48	1517.57	53.02
		30			4718.31	6425.24		5.85	40883.23		11960.87	0	0	0	0		0			0	0	0	42013.49	42603.58	0	0	0	1766.48	1386.40	39.94
		31			4718.31	6425.24		2.07	39003.82		11427.24	0	0	0	0		0			0	0	0	39997.75	40395.38	0	0	0	1766.48	1243.18	29.61
		32			4718.31	6425.24		1.38	37234.23		10943.53	0	0	0	0		0			0	0	0	38112.83	38389.28	0	0	0	1766.48	1114.08	18.25
		33			4718.31	6425.24		0	35554.51		10501.48	0	0	0	0		0			0	0	0	36339.80	36518.14	0	0	0	1766.48	985.32	6.89
		34			4718.31	6425.24		0	34041.07		10118.64	0	0	0	0		0			0	0	0	34747.18	34860.79	0	0	0	1766.48	862.76	0
		35			4718.31	6425.24		0	32698.73		9762.32	0	0	0	0		0			0	0	0	33339.77	33411.04	0	0	0	1766.48	730.56	0
		36			4718.31	6425.24		0	31490.32		9426.65	0	0	0	0		0			0	0	0	32064.23	32104.85	0	0	0	1766.48	607.30	0
		37			4718.31	6425.24		0	30364.53		9133.67	0	0	0	0		0			0	0	0	30881.29	30902.98	0	0	0	1766.48	489.91	0
		38			4718.31	6425.24		0	29348.23		8857.90	0	0	0	0		0			0	0	0	29809.56	29818.51	0	0	0	1766.48	394.54	0
		39			4718.31	6425.24		0	28388.38		8605.89	0	0	0	0		0			0	0	0	28794.97	28797.73	0	0	0	1766.48	318.80	0
		40			4718.31	6425.24		0	27492.92		8364.21	0	0	0	0		0			0	0	0	27852.34	27853.03	0	0	0	1766.48	242.03	0
		41			4718.31	6425.24		0	26684.56		8157.64	0	0	0	0		0			0	0	0	26997.16	26997.16	0	0	0	1766.48	185.91	0
		42			4718.31	6425.24		0	25904.43		7951.07	0	0	0	0		0			0	0	0	26185.36	26185.36	0	0	0	1766.48	136.68	0
		43			4718.31	6425.24		0	25155.97		7756.56	0	0	0	0		0			0	0	0	25404.19	25404.19	0	0	0	1766.48	100.53	0
		44			4718.31	6425.24		0	24458.46		7571.68	0	0	0	0		0			0	0	0	24682.24	24682.24	0	0	0	1766.48	80.56	0
		45			4718.31	6425.24		0	23795.39		7406.43	0	0	0	0		0			0	0	0	23997.13	23997.13	0	0	0	1766.48	59.90	0
		46			4718.31	6425.24		0	23195.66		7248.06	0	0	0	0		0			0	0	0	23370.55	23370.55	0	0	0	1766.48	39.25	0
		47			4718.31	6425.24		0	22595.58		7099.33	0	0	0	0		0			0	0	0	22756.01	22756.01	0	0	0	1766.48	26.17	0
		48			4718.31	6425.24		0	22012.72		6954.39	0	0	0	0		0			0	0	0	22156.97	22156.97	0	0	0	1766.48	12.05	0
		49			4718.31	6425.24		0	21479.09		6832.52	0	0	0	0		0			0	0	0	21610.26	21610.26	0	0	0	1766.48	4.13	0
		50			4718.31	6425.24		0	20957.17		6692.05	0	0	0	0		0			0	0	0	21077.32	21077.32	0	0	0	1766.14	2.07	0
		51			4718.31	6425.24		0	20470.70		6569.15	0	0	0	0		0			0	0	0	20582.25	20582.25	0	0	0	1764.42	0.69	0
		52			4718.31	6425.24		0	19975.98		6447.62	0	0	0	0		0			0	0	0	20078.57	20078.57	0	0	0	1756.50	0	0
		53			4718.31	6425.24		0	19492.61		6332.97	0	0	0	0		0			0	0	0	19589.01	19589.01	0	0	0	1749.62	0	0
		54			4718.31	6425.24		0	19066.40		6235.54	0	0	0	0		0			0	0	0	19158.66	19158.66	0	0	0	1741.70	0	0
		55			4718.31	6425.24		0	18637.77		6119.87	0	0	0	0		0			0	0	0	18724.19	18724.19	0	0	0	1731.02	0	0
		56			4718.31	6425.24		0	18214.66		6020.37	0	0	0	0		0			0	0	0	18295.56	18295.56	0	0	0	1717.94	0	0
		57			4718.31	6425.24		0	17812.54		5922.60	0	0	0	0		0			0	0	0	17888.63	17888.63	0	0	0	1693.15	0	0
		58			4718.31	6425.24		0	17409.39		5820.00	0	0	0	0		0			0	0	0	17479.63	17479.63	0	0	0	1669.40	0	0
		59			4718.31	6425.24		0	17035.51		5731.52	0	0	0	0		0			0	0	0	17101.95	17101.95	0	0	0	1641.17	0	0
		60			4718.31	6425.24		0	16663.69		5643.39	0	0	0	0		0			0	0	0	16726.35	16726.35	0	0	0	1599.51	0	0
		61			4718.31	6425.24		0	16299.45		5547.33	0	0	0	0		0			0	0	0	16357.97	16357.97	0	0	0	1548.21	0	0
		62			4718.31	6425.24		0	15963.78		5468.15	0	0	0	0		0			0	0	0	16018.17	16018.17	0	0	0	1495.88	0	0
		63			4718.31	6425.24		0	15603.32		5381.74	0	0	0	0		0			0	0	0	15653.93	15653.93	0	0	0	1426.68	0	0
		64			4718.31	6425.24		0	15254.91		5299.11	0	0	0	0		0			0	0	0	15303.80	15303.80	0	0	0	1349.57	0	0
		65			4718.31	6425.24		0	14925.09		5220.27	0	0	0	0		0			0	0	0	14971.22	14971.22	0	0	0	1270.38	0	0
		66			4718.31	6425.24		0	14606.64		5141.43	0	0	0	0		0			0	0	0	14650.36	14650.36	0	0	0	1189.48	0	0
		67			4718.31	6425.24		0	14295.41		5067.07	0	0	0	0		0			0	0	0	14335.35	14335.35	0	0	0	1119.24	0	0
		68			4718.31	6425.24		0	13975.58		4983.06	0	0	0	0		0			0	0	0	14012.41	14012.41	0	0	0	1033.52	0	0
		69			4718.31	6425.24		0	13661.25		4908.01	0	0	0	0		0			0	0	0	13697.74	13697.74	0	0	0	948.48	0	0
		70			4718.31	6425.24		0	13347.62		4831.58	0	0	0	0		0			0	0	0	13382.39	13382.39	0	0	0	860.00	0	0
		71			4718.31	6425.24		0	13046.72		4752.40	0	0	0	0		0			0	0	0	13078.73	13078.73	0	0	0	773.59	0	0
		72			4718.31	6425.24		0	12745.47		4676.31	0	0	0	0		0			0	0	0	12774.74	12774.74	0	0	0	691.65	0	0
		73			4718.31	6425.24		0	12449.74		4600.57	0	0	0	0		0			0	0	0	12475.56	12475.56	0	0	0	616.60	0	0
		74			4718.31	6425.24		0	12146.78		4528.96	0	0	0	0		0			0	0	0	12171.57	12171.57	0	0	0	542.58	0	0
		75			4718.31	6425.24		0	11860.68		4453.22	0	0	0	0		0			0	0	0	11883.75	11883.75	0	0	0	474.76	0	0
		76			4718.31	6425.24		0	11553.59		4368.53	0	0	0	0		0			0	0	0	11574.59	11574.59	0	0	0	411.76	0	0
		77			4718.31	6424.90		0	11231.69		4286.59	0	0	0	0		0			0	0	0	11250.97	11250.97	0	0	0	348.41	0	0
		78			4718.31	6424.21		0	10950.42		4210.85	0	0	0	0		0			0	0	0	10966.94	10966.94	0	0	0	300.90	0	0
		79			4718.31	6422.14		0	10633.68		4126.50	0	0	0	0		0			0	0	0	10648.14	10648.14	0	0	0	248.22	0	0
		80			4718.31	6420.42		0	10329.68		4042.50	0	0	0	0		0			0	0	0	10342.77	10342.77	0	0	0	198.99	0	0
		81			4718.31	6414.57		0	10017.08		3957.12	0	0	0	0		0			0	0	0	10028.44	10028.44	0	0	0	155.61	0	0
		82			4717.97	6411.12		0	9712.05		3870.36	0	0	0	0		0			0	0	0	9720.31	9720.31	0	0	0	121.87	0	0
		83			4717.28	6398.39		0	9375.00		3776.72	0	0	0	0		0			0	0	0	9381.55	9381.55	0	0	0	82.63	0	0
		84			4715.56	6380.83		0	9033.83		3682.39	0	0	0	0		0			0	0	0	9040.02	9040.02	0	0	0	53.71	0	0
		85			4712.46	6363.96		0	8711.24		3587.37	0	0	0	0		0			0	0	0	8713.99	8713.99	0	0	0	25.13	0	0
		86			4707.30	6338.14		0	8368.34		3480.30	0	0	0	0		0			0	0	0	8369.03	8369.03	0	0	0	13.08	0	0
		87			4694.90	6285.12		0	7998.93		3372.88	0	0	0	0		0			0	0	0	7999.62	7999.62	0	0	0	7.57	0	0
		88			4682.17	6221.08		0	7611.96		3252.38	0	0	0	0		0			0	0	0	7612.31	7612.31	0	0	0	4.13	0	0
		89			4663.23	6128.13		0	7231.88		3133.61	0	0	0	0		0			0	0	0	7231.88	7231.88	0	0	0	1.72	0	0
		90			4630.18	5990.42		0	6819.09		2993.83	0	0	0	0		0			0	0	0	6819.09	6819.09	0	0	0	0.34	0	0
		91			4572.00	5776.28		0	6366.02		2857.50	0	0	0	0		0			0	0	0	6366.02	6366.02	0	0	0	0	0	0
		92			4442.89	5453.69		0	5840.31		2696.72	0	0	0	0		0			0	0	0	5840.31	5840.31	0	0	0	0	0	0
		93			4164.72	4965.85		0	5195.83		2482.58	0	0	0	0		0			0	0	0	5195.83	5195.83	0	0	0	0	0	0
		94			3627.99	4170.57		0	4310.35		2125.57	0	0	0	0		0			0	0	0	4310.35	4310.35	0	0	0	0	0	0
		95			2904.66	3247.91		0	3323.99		1714.15	0	0	0	0		0			0	0	0	3323.99	3323.99	0	0	0	0	0	0
		96			1930.36	2114.89		0	2156.21		1198.77	0	0	0	0		0			0	0	0	2156.21	2156.21	0	0	0	0	0	0
		97			1054.86	1133.02		0	1153.67		693.72	0	0	0	0		0			0	0	0	1153.67	1153.67	0	0	0	0	0	0
		98			373.54	389.03		0	397.30		225.85	0	0	0	0		0			0	0	0	397.30	397.30	0	0	0	0	0	0
		99			50.26	51.99		0	53.02		36.15	0	0	0	0		0			0	0	0	53.02	53.02	0	0	0	0	0	0
		100			0.34	0.34		0	0.34		0.34	0	0	0	0		0			0	0	0	0.34	0.34	0	0	0	0	0	0

## Sheet: 2
		Details
				VOI volume unit: mm³
		Dose %			GTV	PTV_16Gy_1FR		Optic Chiasm	Gray Matter		White Matter	Right Eye	Right Optic Nerve	Right Lens	Left Eye		Cerebellum			Brain Stem	Pituitary Gland	Whole Brain	* Skin	* SKIN-5mm	Left Optic Nerve	Left Lens	Cerebrospinal Fluid	[PTV_16Gy_1FR] Shell 1	[PTV_16Gy_1FR] Shell 2
		0			10149.28	14286.46		425.53	952613.82		348434.72	10888.45	848.64	173.17	10857.80		125450.37			17925.46	485.77	1214113.12	3358000.72	538054.52	759.13	173.17	8995.96	3589.78	6136.74
		1			10149.28	14286.46		425.53	865845.02		336243.54	4311.04	833.84	0	0		25791.16			5852.71	485.77	988764.96	1961214.28	271738.10	417.26	0	8215.48	3589.78	6077.86
		2			10149.28	14286.46		406.25	751807.09		314702.82	2238.83	705.08	0	0		9109.22			1701.76	485.77	846325.90	1475470.92	185037.47	346.69	0	8215.48	3589.78	6077.86
		3			10149.28	14286.46		313.64	658442.98		293435.46	0	579.07	0	0		929.55			932.99	104.66	732749.30	1172570.60	140708.72	283.68	0	8192.07	3589.78	6077.86
		4			10149.28	14286.46		39.25	565341.90		265775.22	0	320.87	0	0		367.69			287.82	5.16	630284.58	964826.01	111664.83	228.60	0	8122.18	3589.78	6077.86
		5			10149.28	14286.46		0	494577.17		234737.28	0	36.84	0	0		0			0	0	552235.63	819327.02	91715.36	60.59	0	7890.48	3589.78	6077.86
		6			10149.28	14286.46		0	434559.03		206128.90	0	0	0	0		0			0	0	485798.11	710296.59	77000.28	0	0	7313.13	3589.78	6077.86
		7			10149.28	14286.46		0	386369.56		181267.98	0	0	0	0		0			0	0	431583.79	623324.67	65676.67	0	0	6517.51	3589.78	6077.86
		8			10149.28	14286.46		0	347650.46		161820.81	0	0	0	0		0			0	0	387788.67	554562.25	56584.32	0	0	5848.23	3589.78	6077.86
		9			10149.28	14286.46		0	317224.30		147176.65	0	0	0	0		0			0	0	353021.18	500949.39	48034.89	0	0	5458.51	3589.78	6077.86
		10			10149.28	14286.46		0	293418.59		136600.12	0	0	0	0		0			0	0	325982.02	458036.31	40433.26	0	0	5103.22	3589.78	6077.86
		11			10149.28	14286.46		0	273537.29		127900.93	0	0	0	0		0			0	0	303666.68	421359.46	33908.52	0	0	4729.33	3589.78	6075.45
		12			10149.28	14286.46		0	255693.76		119816.28	0	0	0	0		0			0	0	283897.27	388321.61	28091.62	0	0	4379.89	3589.78	6069.60
		13			10149.28	14286.46		0	238695.78		112267.66	0	0	0	0		0			0	0	265412.35	357718.15	23260.04	0	0	4066.25	3589.78	6061.68
		14			10149.28	14286.46		0	222248.29		105092.59	0	0	0	0		0			0	0	247750.26	329090.15	19387.26	0	0	3767.77	3589.78	6049.98
		15			10149.28	14286.46		0	206858.77		98285.54	0	0	0	0		0			0	0	231163.34	302938.53	16053.29	0	0	3483.74	3589.78	6015.89
		16			10149.28	14286.46		0	192727.58		91701.25	0	0	0	0		0			0	0	215832.35	279705.70	13139.33	0	0	3225.53	3589.78	5956.68
		17			10149.28	14286.46		0	180643.81		85880.56	0	0	0	0		0			0	0	202660.31	259868.46	10630.93	0	0	2978.00	3589.78	5868.89
		18			10149.28	14286.46		0	170172.97		80931.58	0	0	0	0		0			0	0	191186.94	242478.00	8589.71	0	0	2760.07	3589.78	5792.11
		19			10149.28	14286.46		0	160823.79		76385.75	0	0	0	0		0			0	0	180982.23	226852.31	6898.96	0	0	2562.45	3589.78	5713.96
		20			10149.28	14286.46		0	152173.83		72183.16	0	0	0	0		0			0	0	171607.57	212534.86	5538.04	0	0	2367.94	3589.78	5640.29
		21			10149.28	14286.46		0	144370.45		68483.90	0	0	0	0		0			0	0	163128.38	199732.93	4502.45	0	0	2200.62	3589.78	5536.32
		22			10149.28	14286.46		0	137244.95		65100.01	0	0	0	0		0			0	0	155415.88	188176.93	3709.93	0	0	2026.76	3589.78	5413.41
		23			10149.28	14286.46		0	130822.12		62059.70	0	0	0	0		0			0	0	148443.93	177720.90	3040.31	0	0	1874.24	3589.78	5276.73
		24			10149.28	14286.46		0	124946.00		59353.34	0	0	0	0		0			0	0	142057.60	168172.72	2472.60	0	0	1723.45	3589.78	5091.51
		25			10149.28	14286.46		0	119458.92		56860.77	0	0	0	0		0			0	0	136085.77	159385.40	1994.74	0	0	1577.13	3589.78	4861.88
		26			10149.28	14286.46		0	114487.56		54562.03	0	0	0	0		0			0	0	130664.10	151412.63	1581.61	0	0	1444.24	3589.78	4663.23
		27			10149.28	14286.46		0	109833.28		52399.29	0	0	0	0		0			0	0	125585.67	144041.66	1281.40	0	0	1314.79	3589.78	4443.58
		28			10149.28	14286.46		0	105498.15		50413.84	0	0	0	0		0			0	0	120844.29	137196.41	1057.96	0	0	1196.71	3589.78	4221.87
		29			10149.28	14286.46		0	101381.28		48505.52	0	0	0	0		0			0	0	116326.00	130817.99	888.23	0	0	1081.72	3589.78	3984.66
		30			10149.28	14286.46		0	97563.94		46760.03	0	0	0	0		0			0	0	112131.67	124928.44	742.61	0	0	976.37	3589.78	3731.27
		31			10149.28	14286.46		0	93886.03		45075.48	0	0	0	0		0			0	0	108091.24	119414.51	615.57	0	0	882.73	3589.78	3480.64
		32			10149.28	14286.46		0	90395.06		43510.06	0	0	0	0		0			0	0	104253.93	114320.93	500.23	0	0	793.90	3589.78	3234.14
		33			10149.28	14286.46		0	86925.10		41984.91	0	0	0	0		0			0	0	100441.06	109448.03	412.44	0	0	718.16	3589.78	3003.82
		34			10149.28	14286.46		0	83583.20		40477.67	0	0	0	0		0			0	0	96762.12	104910.46	342.90	0	0	653.44	3589.78	2801.73
		35			10149.28	14286.46		0	80376.60		38995.90	0	0	0	0		0			0	0	93250.15	100649.35	287.13	0	0	595.60	3589.78	2624.77
		36			10149.28	14286.46		0	77280.87		37574.72	0	0	0	0		0			0	0	89846.97	96572.77	238.58	0	0	540.86	3589.78	2475.01
		37			10149.28	14286.46		0	74402.71		36241.68	0	0	0	0		0			0	0	86685.82	92778.49	197.61	0	0	499.89	3589.78	2323.87
		38			10149.28	14286.46		0	71595.13		34960.97	0	0	0	0		0			0	0	83614.18	89154.29	160.09	0	0	460.64	3589.78	2189.95
		39			10149.28	14286.46		0	68914.25		33737.41	0	0	0	0		0			0	0	80668.90	85709.11	135.99	0	0	434.48	3589.78	2057.40
		40			10149.28	14286.46		0	66351.11		32579.96	0	0	0	0		0			0	0	77849.61	82444.33	109.48	0	0	406.25	3589.78	1940.00
		41			10149.28	14286.46		0	63991.09		31459.33	0	0	0	0		0			0	0	75236.21	79428.47	88.13	0	0	378.70	3589.78	1838.44
		42			10149.28	14286.46		0	61803.21		30382.44	0	0	0	0		0			0	0	72811.12	76654.63	71.61	0	0	355.64	3589.78	1731.71
		43			10149.28	14286.46		0	59743.06		29355.11	0	0	0	0		0			0	0	70517.89	74043.29	55.77	0	0	334.64	3589.78	1629.81
		44			10149.28	14286.46		0	57833.35		28438.65	0	0	0	0		0			0	0	68382.69	71598.92	42.69	0	0	311.91	3589.78	1547.87
		45			10149.28	14286.46		0	56099.58		27653.01	0	0	0	0		0			0	0	66423.06	69381.43	34.43	0	0	294.01	3589.78	1469.37
		46			10149.28	14286.46		0	54452.21		26957.91	0	0	0	0		0			0	0	64549.16	67282.72	26.51	0	0	279.21	3589.78	1390.53
		47			10149.28	14286.46		0	52878.18		26308.95	0	0	0	0		0			0	0	62759.61	65281.78	19.97	0	0	259.24	3589.78	1317.20
		48			10149.28	14286.46		0	51395.72		25727.81	0	0	0	0		0			0	0	61060.26	63393.43	14.80	0	0	244.44	3589.78	1237.68
		49			10149.28	14286.46		0	50049.25		25212.09	0	0	0	0		0			0	0	59495.52	61647.60	11.36	0	0	231.01	3589.78	1156.43
		50			10149.28	14286.46		0	48760.97		24735.26	0	0	0	0		0			0	0	57988.28	59981.99	7.92	0	0	215.17	3589.78	1065.19
		51			10149.28	14286.46		0	47517.79		24291.14	0	0	0	0		0			0	0	56538.18	58400.03	5.51	0	0	203.81	3589.78	974.65
		52			10149.28	14286.46		0	46333.47		23857.36	0	0	0	0		0			0	0	55142.14	56884.87	5.16	0	0	192.45	3589.78	889.61
		53			10149.28	14286.46		0	45227.31		23464.88	0	0	0	0		0			0	0	53836.64	55459.56	3.44	0	0	177.99	3588.74	801.82
		54			10149.28	14286.46		0	44151.79		23076.54	0	0	0	0		0			0	0	52560.06	54074.54	1.38	0	0	168.35	3585.64	728.15
		55			10149.28	14286.46		0	43143.06		22695.08	0	0	0	0		0			0	0	51343.73	52764.22	0.69	0	0	157.33	3580.14	659.29
		56			10149.28	14286.46		0	42194.23		22363.54	0	0	0	0		0			0	0	50189.72	51522.41	0	0	0	148.38	3575.66	589.40
		57			10149.28	14286.46		0	41248.85		22000.33	0	0	0	0		0			0	0	49059.11	50305.05	0	0	0	137.71	3569.81	511.25
		58			10149.28	14286.46		0	40364.40		21683.25	0	0	0	0		0			0	0	47992.89	49165.84	0	0	0	131.17	3562.23	430.69
		59			10149.28	14286.46		0	39501.30		21348.61	0	0	0	0		0			0	0	46946.63	48050.04	0	0	0	120.50	3546.74	363.90
		60			10149.28	14286.46		0	38677.44		21026.02	0	0	0	0		0			0	0	45923.44	46961.09	0	0	0	114.30	3529.18	291.60
		61			10149.28	14286.46		0	37857.38		20695.86	0	0	0	0		0			0	0	44927.10	45905.19	0	0	0	104.66	3502.67	234.45
		62			10149.28	14286.46		0	37059.00		20367.08	0	0	0	0		0			0	0	43969.67	44897.15	0	0	0	98.12	3476.51	165.25
		63			10149.28	14286.46		0	36317.43		20082.70	0	0	0	0		0			0	0	43063.88	43931.80	0	0	0	91.58	3447.93	115.68
		64			10149.28	14286.46		0	35591.35		19793.51	0	0	0	0		0			0	0	42161.53	42975.05	0	0	0	82.63	3406.62	76.43
		65			10149.28	14286.46		0	34864.92		19482.63	0	0	0	0		0			0	0	41261.24	42030.70	0	0	0	78.84	3357.04	38.21
		66			10149.28	14286.46		0	34148.14		19208.24	0	0	0	0		0			0	0	40386.09	41109.07	0	0	0	71.61	3302.30	11.36
		67			10149.28	14286.46		0	33444.09		18914.92	0	0	0	0		0			0	0	39531.94	40208.10	0	0	0	65.41	3242.40	0.34
		68			10149.28	14286.46		0	32765.18		18628.48	0	0	0	0		0			0	0	38692.25	39322.96	0	0	0	62.66	3166.66	0
		69			10149.28	14286.46		0	32094.52		18360.98	0	0	0	0		0			0	0	37872.52	38468.81	0	0	0	55.77	3087.13	0
		70			10149.28	14286.46		0	31432.14		18081.08	0	0	0	0		0			0	0	37060.37	37622.58	0	0	0	50.26	2996.93	0
		71			10149.28	14286.46		0	30750.12		17780.18	0	0	0	0		0			0	0	36237.90	36764.64	0	0	0	46.48	2901.22	0
		72			10149.28	14286.46		0	30107.36		17505.45	0	0	0	0		0			0	0	35447.78	35936.31	0	0	0	40.97	2798.63	0
		73			10149.28	14286.46		0	29440.84		17227.96	0	0	0	0		0			0	0	34627.37	35079.41	0	0	0	37.18	2690.18	0
		74			10149.28	14286.46		0	28822.52		16953.23	0	0	0	0		0			0	0	33864.11	34288.95	0	0	0	33.39	2565.55	0
		75			10149.28	14286.46		0	28167.01		16672.30	0	0	0	0		0			0	0	33062.63	33463.71	0	0	0	29.61	2444.02	0
		76			10149.28	14286.46		0	27536.99		16386.55	0	0	0	0		0			0	0	32283.19	32659.48	0	0	0	24.79	2313.54	0
		77			10149.28	14286.46		0	26881.14		16089.09	0	0	0	0		0			0	0	31476.55	31831.15	0	0	0	22.03	2174.80	0
		78			10149.28	14286.46		0	26245.60		15802.65	0	0	0	0		0			0	0	30692.63	31024.51	0	0	0	18.59	2018.15	0
		79			10149.28	14286.46		0	25602.50		15512.77	0	0	0	0		0			0	0	29903.20	30208.23	0	0	0	13.77	1855.65	0
		80			10149.28	14286.46		0	24938.39		15198.45	0	0	0	0		0			0	0	29081.07	29366.82	0	0	0	12.05	1693.50	0
		81			10149.28	14286.46		0	24291.83		14896.17	0	0	0	0		0			0	0	28279.94	28550.54	0	0	0	8.95	1541.33	0
		82			10149.28	14286.46		0	23605.35		14586.67	0	0	0	0		0			0	0	27434.74	27690.19	0	0	0	6.54	1367.47	0
		83			10149.28	14286.46		0	22930.56		14268.56	0	0	0	0		0			0	0	26594.36	26836.04	0	0	0	4.48	1213.58	0
		84			10149.28	14286.46		0	22148.37		13882.97	0	0	0	0		0			0	0	25633.48	25862.42	0	0	0	3.44	1029.73	0
		85			10147.56	14269.59		0	21300.41		13459.16	0	0	0	0		0			0	0	24609.26	24824.09	0	0	0	1.38	848.64	0
		86			10123.81	14215.88		0	20326.45		12997.83	0	0	0	0		0			0	0	23451.45	23649.41	0	0	0	0.34	685.11	0
		87			9969.91	13994.17		0	19111.50		12396.72	0	0	0	0		0			0	0	22007.56	22192.78	0	0	0	0	499.55	0
		88			9531.99	13400.98		0	17480.66		11565.64	0	0	0	0		0			0	0	20092.69	20268.27	0	0	0	0	319.14	0
		89			8762.54	12277.26		0	15205.33		10195.42	0	0	0	0		0			0	0	17492.02	17653.83	0	0	0	0	154.92	0
		90			7232.57	10247.40		0	12039.71		8232.35	0	0	0	0		0			0	0	14025.84	14178.70	0	0	0	0	53.02	0
		91			5776.28	8354.91		0	9284.80		6534.38	0	0	0	0		0			0	0	10948.01	11089.16	0	0	0	0	10.67	0
		92			4404.68	6518.19		0	6867.64		4974.11	0	0	0	0		0			0	0	8197.23	8324.62	0	0	0	0	1.72	0
		93			3460.33	5113.54		0	5135.92		3825.26	0	0	0	0		0			0	0	6146.38	6261.71	0	0	0	0	0	0
		94			2650.59	3885.85		0	3788.42		2850.96	0	0	0	0		0			0	0	4520.36	4620.20	0	0	0	0	0	0
		95			1923.48	2804.48		0	2602.04		1989.58	0	0	0	0		0			0	0	3116.05	3196.27	0	0	0	0	0	0
		96			1251.10	1791.27		0	1589.18		1257.64	0	0	0	0		0			0	0	1922.10	1975.81	0	0	0	0	0	0
		97			667.90	963.29		0	817.66		673.06	0	0	0	0		0			0	0	1012.86	1036.96	0	0	0	0	0	0
		98			289.19	407.28		0	328.10		289.19	0	0	0	0		0			0	0	423.12	430.69	0	0	0	0	0	0
		99			77.12	92.61		0	69.89		59.22	0	0	0	0		0			0	0	93.64	93.64	0	0	0	0	0	0
		100			0.34	0.34		0	0		0	0	0	0	0		0			0	0	0.34	0.34	0	0	0	0	0	0

## Sheet: 3
		Details
				VOI volume unit: mm³
		Dose %			PTV_16GY	GTV		Right Eye	Gray Matter		White Matter	Optic Chiasm	Right Optic Nerve	Right Lens	Left Eye		Left Optic Nerve			Left Lens	Cerebrospinal Fluid	Cerebellum	Brain Stem	Pituitary Gland	Whole Brain	* Skin	* skin_3mm_8Gy	[PTV_16GY] Shell 1	[PTV_16GY] Shell 2	[PTV_16GY] Shell 3
		0			6401.83	4516.91		5561.79	978799.52		439940.42	588.71	827.64	173.17	5561.79		720.92			173.17	5846.85	123820.22	20341.26	346.34	1191674.87	2837435.47	263487.50	1779.57	3692.37	7862.25
		1			6401.83	4516.91		0	660651.52		310320.86	262.34	38.90	0	0		390.41			0	5360.39	103510.98	15932.10	183.84	822304.32	1482238.71	118940.78	1779.57	3667.58	6438.67
		2			6401.83	4516.91		0	543231.07		249591.11	162.50	1.03	0	0		312.95			0	4139.59	78866.26	9143.65	117.74	661156.57	1122654.93	80852.40	1779.57	3667.58	6438.67
		3			6401.83	4516.91		0	463935.83		214265.54	113.96	0	0	0		266.47			0	3718.53	58356.65	5320.11	62.66	551136.01	879337.58	54036.67	1779.57	3667.58	6438.67
		4			6401.83	4516.91		0	380985.07		181915.22	50.61	0	0	0		212.07			0	3095.05	41819.66	1737.91	0	439182.67	675508.79	36994.62	1779.57	3667.58	6400.11
		5			6401.83	4516.91		0	305633.88		151035.31	0	0	0	0		0			0	2387.90	26742.05	41.66	0	341058.59	511684.97	27353.14	1779.57	3667.58	6315.07
		6			6401.83	4516.91		0	251825.12		127114.26	0	0	0	0		0			0	1859.10	15953.79	0	0	272000.78	401501.22	20389.80	1779.57	3667.24	6059.62
		7			6401.83	4516.91		0	210752.89		108898.22	0	0	0	0		0			0	1602.95	9242.11	0	0	222422.15	325805.40	15269.37	1779.57	3654.84	5831.71
		8			6401.83	4516.91		0	180294.71		96036.73	0	0	0	0		0			0	1381.24	5499.48	0	0	186901.38	271685.77	11581.82	1779.57	3636.60	5605.86
		9			6401.83	4516.91		0	156086.19		85192.35	0	0	0	0		0			0	1154.02	3270.97	0	0	159779.59	229545.93	8995.27	1779.57	3619.73	5324.59
		10			6401.83	4516.91		0	136928.90		76106.54	0	0	0	0		0			0	1049.70	1878.37	0	0	139262.07	196197.20	7416.41	1779.57	3602.51	4857.75
		11			6401.83	4516.91		0	120700.38		68204.35	0	0	0	0		0			0	994.62	1009.42	0	0	122194.89	168808.60	5986.98	1779.57	3576.69	4198.46
		12			6401.83	4516.91		0	106510.66		61040.98	0	0	0	0		0			0	942.97	512.97	0	0	107458.46	146325.60	4595.06	1779.57	3532.63	3495.79
		13			6401.83	4516.91		0	93628.51		54136.51	0	0	0	0		0			0	898.22	245.81	0	0	94291.59	127068.81	3295.76	1779.57	3470.31	2759.72
		14			6401.83	4516.91		0	83228.59		48833.96	0	0	0	0		0			0	858.97	99.50	0	0	83682.70	111749.52	2272.23	1779.57	3420.05	2028.14
		15			6401.83	4516.91		0	74850.27		44568.37	0	0	0	0		0			0	820.07	16.53	0	0	75179.40	99449.20	1467.31	1779.57	3366.68	1246.28
		16			6401.83	4516.91		0	67950.96		40681.48	0	0	0	0		0			0	787.71	0	0	0	68217.78	89459.66	834.53	1779.57	3312.98	516.07
		17			6401.83	4516.91		0	62212.56		37097.21	0	0	0	0		0			0	757.41	0	0	0	62471.11	81188.41	407.62	1779.57	3249.97	114.64
		18			6401.83	4516.91		0	57454.65		33953.28	0	0	0	0		0			0	726.42	0	0	0	57704.59	74302.87	150.10	1779.57	3168.04	2.07
		19			6401.83	4516.91		0	53439.69		31295.11	0	0	0	0		0			0	697.50	0	0	0	53682.41	68467.72	30.30	1779.57	3078.18	0
		20			6401.83	4516.91		0	50033.07		29071.43	0	0	0	0		0			0	668.59	0	0	0	50263.39	63510.48	0.69	1779.57	2957.68	0
		21			6401.83	4516.91		0	47038.21		27164.14	0	0	0	0		0			0	642.08	0	0	0	47264.05	59181.89	0	1779.57	2819.63	0
		22			6401.83	4516.91		0	44396.23		25514.02	0	0	0	0		0			0	615.91	0	0	0	44623.11	55397.94	0	1779.57	2687.08	0
		23			6401.83	4516.91		0	42030.36		24068.05	0	0	0	0		0			0	590.43	0	0	0	42260.68	52018.52	0	1779.57	2537.66	0
		24			6401.83	4516.91		0	39920.97		22806.28	0	0	0	0		0			0	562.55	0	0	0	40156.11	49060.15	0	1779.57	2351.76	0
		25			6401.83	4516.91		0	37972.71		21656.05	0	0	0	0		0			0	538.79	0	0	0	38211.98	46352.75	0	1779.57	2100.43	0
		26			6401.83	4516.91		0	36232.04		20637.33	0	0	0	0		0			0	507.46	0	0	0	36477.51	43944.54	0	1779.57	1829.14	0
		27			6401.83	4516.91		0	34653.19		19716.74	0	0	0	0		0			0	483.36	0	0	0	34903.14	41776.97	0	1779.57	1546.15	0
		28			6401.83	4516.91		0	33172.46		18860.18	0	0	0	0		0			0	454.79	0	0	0	33426.53	39781.54	0	1779.57	1286.91	0
		29			6401.83	4516.91		0	31837.01		18083.14	0	0	0	0		0			0	435.17	0	0	0	32095.21	37972.36	0	1779.57	1048.32	0
		30			6401.83	4516.91		0	30571.10		17352.24	0	0	0	0		0			0	407.97	0	0	0	30833.09	36297.80	0	1779.57	836.25	0
		31			6401.83	4516.91		0	29415.02		16666.10	0	0	0	0		0			0	390.41	0	0	0	29677.36	34768.52	0	1779.57	676.16	0
		32			6401.83	4516.91		0	28356.71		16041.24	0	0	0	0		0			0	371.47	0	0	0	28618.02	33373.86	0	1779.57	544.30	0
		33			6401.83	4516.91		0	27358.65		15453.56	0	0	0	0		0			0	351.51	0	0	0	27618.93	32076.62	0	1779.57	430.69	0
		34			6401.83	4516.91		0	26419.12		14892.04	0	0	0	0		0			0	334.64	0	0	0	26675.26	30853.75	0	1779.57	336.70	0
		35			6401.83	4516.91		0	25559.81		14379.41	0	0	0	0		0			0	319.83	0	0	0	25812.85	29747.59	0	1779.57	242.72	0
		36			6401.83	4516.91		0	24727.69		13883.65	0	0	0	0		0			0	299.87	0	0	0	24972.12	28687.22	0	1779.57	152.17	0
		37			6401.83	4516.91		0	23975.79		13428.18	0	0	0	0		0			0	289.54	0	0	0	24215.75	27710.85	0	1779.57	80.91	0
		38			6401.83	4516.91		0	23246.61		12990.26	0	0	0	0		0			0	274.73	0	0	0	23477.62	26796.10	0	1779.57	36.15	0
		39			6401.83	4516.91		0	22560.81		12562.32	0	0	0	0		0			0	260.96	0	0	0	22788.38	25922.67	0	1779.57	14.12	0
		40			6401.83	4516.91		0	21916.32		12169.50	0	0	0	0		0			0	247.88	0	0	0	22137.69	25115.34	0	1777.85	2.41	0
		41			6401.83	4516.91		0	21316.25		11803.53	0	0	0	0		0			0	238.58	0	0	0	21532.11	24358.97	0	1776.47	0	0
		42			6401.83	4516.91		0	20733.04		11447.55	0	0	0	0		0			0	227.91	0	0	0	20942.02	23633.23	0	1774.40	0	0
		43			6401.83	4516.91		0	20177.72		11097.42	0	0	0	0		0			0	213.80	0	0	0	20377.75	22939.51	0	1771.30	0	0
		44			6401.83	4516.91		0	19661.31		10793.08	0	0	0	0		0			0	205.88	0	0	0	19855.14	22292.62	0	1767.86	0	0
		45			6401.83	4516.91		0	19163.48		10492.53	0	0	0	0		0			0	195.20	0	0	0	19351.46	21679.80	0	1761.32	0	0
		46			6401.83	4516.91		0	18674.61		10195.76	0	0	0	0		0			0	185.57	0	0	0	18857.08	21085.24	0	1757.53	0	0
		47			6401.83	4516.91		0	18222.58		9925.50	0	0	0	0		0			0	176.27	0	0	0	18398.16	20524.41	0	1750.65	0	0
		48			6401.83	4516.91		0	17787.41		9666.61	0	0	0	0		0			0	169.38	0	0	0	17957.14	19986.31	0	1737.22	0	0
		49			6401.83	4516.91		0	17352.93		9412.53	0	0	0	0		0			0	159.40	0	0	0	17519.56	19457.50	0	1725.52	0	0
		50			6401.83	4516.91		0	16940.14		9169.13	0	0	0	0		0			0	149.76	0	0	0	17102.64	18964.49	0	1714.15	0	0
		51			6401.83	4516.91		0	16566.60		8958.08	0	0	0	0		0			0	143.56	0	0	0	16724.63	18513.15	0	1700.38	0	0
		52			6401.83	4516.91		0	16181.01		8733.96	0	0	0	0		0			0	134.61	0	0	0	16338.69	18053.19	0	1680.76	0	0
		53			6401.83	4516.91		0	15805.06		8528.08	0	0	0	0		0			0	128.42	0	0	0	15960.33	17599.43	0	1655.63	0	0
		54			6401.83	4516.91		0	15441.85		8317.73	0	0	0	0		0			0	120.15	0	0	0	15594.02	17168.06	0	1626.71	0	0
		55			6401.83	4516.91		0	15108.59		8125.97	0	0	0	0		0			0	112.92	0	0	0	15259.04	16766.97	0	1594.69	0	0
		56			6401.83	4516.91		0	14779.12		7940.40	0	0	0	0		0			0	108.10	0	0	0	14928.88	16375.87	0	1554.07	0	0
		57			6401.83	4516.91		0	14452.06		7766.20	0	0	0	0		0			0	101.91	0	0	0	14601.47	15992.69	0	1508.28	0	0
		58			6401.83	4516.91		0	14121.89		7576.50	0	0	0	0		0			0	94.68	0	0	0	14268.90	15601.94	0	1449.41	0	0
		59			6401.83	4516.91		0	13826.85		7408.49	0	0	0	0		0			0	86.76	0	0	0	13971.79	15257.32	0	1391.57	0	0
		60			6401.83	4516.91		0	13532.49		7234.29	0	0	0	0		0			0	81.94	0	0	0	13675.37	14904.44	0	1319.27	0	0
		61			6401.83	4516.91		0	13235.04		7071.45	0	0	0	0		0			0	75.05	0	0	0	13376.53	14555.68	0	1249.73	0	0
		62			6401.83	4516.91		0	12943.09		6904.47	0	0	0	0		0			0	70.92	0	0	0	13083.90	14212.44	0	1169.51	0	0
		63			6401.83	4516.91		0	12664.57		6745.42	0	0	0	0		0			0	64.04	0	0	0	12804.35	13883.31	0	1083.10	0	0
		64			6401.83	4516.91		0	12377.44		6578.44	0	0	0	0		0			0	59.22	0	0	0	12514.47	13550.74	0	976.02	0	0
		65			6401.83	4516.91		0	12107.87		6422.83	0	0	0	0		0			0	54.05	0	0	0	12243.52	13240.89	0	879.97	0	0
		66			6401.83	4516.91		0	11836.24		6271.35	0	0	0	0		0			0	49.58	0	0	0	11971.54	12927.60	0	780.13	0	0
		67			6401.83	4516.91		0	11577.69		6120.55	0	0	0	0		0			0	44.76	0	0	0	11709.55	12620.50	0	675.13	0	0
		68			6401.83	4516.91		0	11319.48		5970.79	0	0	0	0		0			0	40.28	0	0	0	11450.99	12323.39	0	578.04	0	0
		69			6401.83	4516.91		0	11047.85		5806.57	0	0	0	0		0			0	36.49	0	0	0	11176.61	12009.07	0	477.17	0	0
		70			6401.83	4516.91		0	10787.23		5657.85	0	0	0	0		0			0	31.33	0	0	0	10914.95	11713.68	0	395.23	0	0
		71			6401.83	4516.91		0	10530.40		5511.18	0	0	0	0		0			0	27.20	0	0	0	10654.68	11416.22	0	316.73	0	0
		72			6401.83	4516.91		0	10289.40		5373.82	0	0	0	0		0			0	22.72	0	0	0	10409.56	11132.88	0	247.88	0	0
		73			6401.83	4516.91		0	10036.70		5223.37	0	0	0	0		0			0	20.66	0	0	0	10156.17	10844.72	0	185.57	0	0
		74			6401.14	4516.91		0	9790.55		5082.22	0	0	0	0		0			0	16.53	0	0	0	9906.57	10565.51	0	136.33	0	0
		75			6401.14	4516.91		0	9525.45		4942.78	0	0	0	0		0			0	13.77	0	0	0	9638.38	10261.52	0	90.89	0	0
		76			6400.45	4516.91		0	9291.34		4814.37	0	0	0	0		0			0	11.02	0	0	0	9400.82	9995.05	0	61.63	0	0
		77			6398.39	4516.91		0	9024.53		4664.61	0	0	0	0		0			0	8.61	0	0	0	9132.63	9696.90	0	37.18	0	0
		78			6392.88	4516.91		0	8786.29		4525.86	0	0	0	0		0			0	5.85	0	0	0	8891.64	9424.58	0	21.69	0	0
		79			6386.34	4516.91		0	8527.39		4383.68	0	0	0	0		0			0	4.13	0	0	0	8629.30	9130.22	0	10.67	0	0
		80			6375.66	4516.91		0	8264.37		4240.11	0	0	0	0		0			0	2.41	0	0	0	8364.21	8835.18	0	3.79	0	0
		81			6359.83	4516.57		0	7996.18		4098.27	0	0	0	0		0			0	1.38	0	0	0	8092.92	8536.00	0	1.03	0	0
		82			6336.76	4514.85		0	7736.59		3957.12	0	0	0	0		0			0	0.69	0	0	0	7830.58	8246.81	0	0.69	0	0
		83			6299.23	4512.78		0	7461.17		3806.33	0	0	0	0		0			0	0	0	0	0	7550.34	7939.71	0	0	0	0
		84			6240.71	4506.58		0	7169.22		3644.52	0	0	0	0		0			0	0	0	0	0	7254.95	7611.96	0	0	0	0
		85			6124.00	4462.86		0	6838.37		3445.52	0	0	0	0		0			0	0	0	0	0	6919.62	7251.16	0	0	0	0
		86			5922.94	4355.10		0	6445.90		3200.05	0	0	0	0		0			0	0	0	0	0	6521.29	6828.39	0	0	0	0
		87			5674.03	4226.69		0	6020.71		2935.30	0	0	0	0		0			0	0	0	0	0	6088.54	6370.50	0	0	0	0
		88			5399.64	4075.89		0	5605.86		2680.88	0	0	0	0		0			0	0	0	0	0	5669.90	5926.38	0	0	0	0
		89			5051.57	3881.72		0	5134.20		2410.28	0	0	0	0		0			0	0	0	0	0	5192.38	5420.64	0	0	0	0
		90			4655.31	3645.20		0	4644.30		2163.09	0	0	0	0		0			0	0	0	0	0	4698.35	4903.54	0	0	0	0
		91			4207.06	3374.95		0	4133.73		1912.80	0	0	0	0		0			0	0	0	0	0	4181.24	4357.51	0	0	0	0
		92			3707.17	3059.59		0	3597.69		1673.87	0	0	0	0		0			0	0	0	0	0	3640.38	3794.62	0	0	0	0
		93			3094.02	2635.44		0	2971.11		1423.24	0	0	0	0		0			0	0	0	0	0	3005.54	3137.74	0	0	0	0
		94			2465.71	2170.67		0	2350.03		1144.38	0	0	0	0		0			0	0	0	0	0	2377.23	2482.92	0	0	0	0
		95			1800.57	1637.73		0	1701.07		818.35	0	0	0	0		0			0	0	0	0	0	1721.73	1806.08	0	0	0	0
		96			1127.51	1040.40		0	1052.80		446.87	0	0	0	0		0			0	0	0	0	0	1065.54	1127.85	0	0	0	0
		97			556.70	525.37		0	510.91		170.76	0	0	0	0		0			0	0	0	0	0	516.76	556.70	0	0	0	0
		98			198.99	189.35		0	177.99		25.82	0	0	0	0		0			0	0	0	0	0	181.09	198.99	0	0	0	0
		99			40.28	37.18		0	33.74		0	0	0	0	0		0			0	0	0	0	0	36.15	40.28	0	0	0	0
		100			0.34	0.34		0	0.34		0	0	0	0	0		0			0	0	0	0	0	0.34	0.34	0	0	0	0

## Sheet: 4
		Details
				VOI volume unit: mm³
		Dose %			PTV_12Gy	GTV		Right Eye	Gray Matter		White Matter	Optic Chiasm	Right Optic Nerve	Right Lens	Left Eye		Left Optic Nerve			Left Lens	Cerebrospinal Fluid	Cerebellum	Brain Stem	Pituitary Gland	Whole Brain	* Skin	* skin 3mm	[PTV_12Gy] Shell 1	[PTV_12Gy] Shell 2
		0			332.64	157.17		7696.15	1288012.70		617217.25	968.55	841.14	261.31	7540.13		876.24			259.40	16188.05	163292.69	22537.61	568.39	1477008.82	4723808.67	444723.89	417.33	1596.83
		1			332.64	157.17		0	224612.05		78604.51	744.63	0	0	105.67		138.09			0	2597.43	70249.56	16930.01	196.84	318646.62	798104.48	39456.94	417.33	1594.92
		2			332.64	157.17		0	162415.70		56142.04	564.19	0	0	29.75		54.55			0	1815.03	49875.26	12192.15	38.53	230354.31	523791.12	21299.74	417.33	1594.92
		3			332.64	157.17		0	125514.22		42973.33	431.82	0	0	5.72		29.37			0	1419.83	36038.59	9292.60	6.10	175815.20	359563.06	12327.96	417.33	1594.92
		4			332.64	157.17		0	99551.77		33845.52	248.72	0	0	0		13.35			0	1037.22	23973.08	5913.54	0	133148.96	265382.39	7232.67	417.33	1594.92
		5			332.64	157.17		0	73429.49		23903.66	0	0	0	0		1.14			0	490.19	14696.50	2029.42	0	94291.31	189898.68	3481.67	417.33	1589.20
		6			332.64	157.17		0	50197.22		13407.14	0	0	0	0		0			0	29.75	10615.92	545.12	0	65167.24	130167.39	1662.83	417.33	1559.83
		7			332.64	157.17		0	32358.55		8359.53	0	0	0	0		0			0	1.53	7875.82	203.70	0	43806.08	84562.68	1148.61	417.33	1501.08
		8			332.64	157.17		0	21608.35		6000.90	0	0	0	0		0			0	0	5940.25	10.68	0	30579.38	56412.51	953.29	417.33	1426.70
		9			332.64	157.17		0	16729.35		4582.21	0	0	0	0		0			0	0	4542.92	1.14	0	23934.56	42399.98	806.05	417.33	1345.44
		10			332.64	157.17		0	13131.71		3416.82	0	0	0	0		0			0	0	3546.52	0	0	19051.36	34602.36	684.74	417.33	1267.62
		11			332.64	157.17		0	10499.19		2418.52	0	0	0	0		0			0	0	2827.07	0	0	15437.70	28818.51	600.05	417.33	1195.91
		12			332.64	157.17		0	8618.55		1812.74	0	0	0	0		0			0	0	2299.88	0	0	12793.73	24325.18	534.06	417.33	1125.34
		13			332.64	157.17		0	6848.91		1299.29	0	0	0	0		0			0	0	1894.76	0	0	10427.86	20667.65	469.59	417.33	1041.41
		14			332.64	157.17		0	5515.67		885.39	0	0	0	0		0			0	0	1583.86	0	0	8610.92	17960.74	418.47	417.33	936.89
		15			332.64	157.17		0	4533.77		571.82	0	0	0	0		0			0	0	1325.61	0	0	7220.84	15874.48	377.27	417.33	817.11
		16			332.64	157.17		0	3768.54		386.81	0	0	0	0		0			0	0	1123.43	0	0	6132.89	14205.55	337.22	417.33	705.72
		17			332.64	157.17		0	3151.70		257.11	0	0	0	0		0			0	0	946.04	0	0	5231.48	12805.94	305.18	417.33	609.21
		18			332.64	157.17		0	2636.34		143.43	0	0	0	0		0			0	0	801.47	0	0	4485.70	11622.24	275.80	417.33	513.08
		19			332.64	157.17		0	2201.46		67.52	0	0	0	0		0			0	0	680.16	0	0	3852.08	10614.78	251.39	417.33	419.24
		20			332.64	157.17		0	1824.95		25.56	0	0	0	0		0			0	0	581.36	0	0	3307.72	9735.87	228.12	417.33	334.17
		21			332.64	157.17		0	1515.96		8.39	0	0	0	0		0			0	0	499.34	0	0	2862.17	8993.15	203.70	417.33	274.28
		22			332.64	157.17		0	1254.65		0.76	0	0	0	0		0			0	0	428.77	0	0	2478.79	8342.36	184.63	417.33	231.93
		23			332.64	157.17		0	1046.37		0	0	0	0	0		0			0	0	371.93	0	0	2168.66	7781.60	167.85	417.33	188.83
		24			332.64	157.17		0	860.98		0	0	0	0	0		0			0	0	319.67	0	0	1884.46	7278.06	153.35	417.33	160.60
		25			332.64	157.17		0	718.31		0	0	0	0	0		0			0	0	280.38	0	0	1661.68	6851.20	139.24	417.33	130.46
		26			332.64	157.17		0	588.23		0	0	0	0	0		0			0	0	246.05	0	0	1457.98	6458.28	124.74	417.33	99.18
		27			332.64	157.17		0	488.28		0	0	0	0	0		0			0	0	209.05	0	0	1278.69	6095.12	114.06	417.33	70.19
		28			332.64	157.17		0	400.92		0	0	0	0	0		0			0	0	186.54	0	0	1130.68	5780.03	103.38	417.33	44.63
		29			332.64	157.17		0	327.68		0	0	0	0	0		0			0	0	165.94	0	0	1005.17	5500.79	93.46	417.33	32.81
		30			332.64	157.17		0	263.60		0	0	0	0	0		0			0	0	140.00	0	0	885.01	5226.52	83.16	417.33	27.08
		31			332.64	157.17		0	210.57		0	0	0	0	0		0			0	0	122.07	0	0	772.86	4972.46	75.91	417.33	18.31
		32			332.64	157.17		0	164.41		0	0	0	0	0		0			0	0	109.48	0	0	689.32	4760.36	66.76	417.33	9.92
		33			332.64	157.17		0	127.79		0	0	0	0	0		0			0	0	96.13	0	0	612.64	4558.56	57.22	417.33	3.81
		34			332.64	157.17		0	93.08		0	0	0	0	0		0			0	0	82.78	0	0	539.78	4358.29	52.26	417.33	0
		35			332.64	157.17		0	65.61		0	0	0	0	0		0			0	0	69.05	0	0	469.97	4169.46	48.07	417.33	0
		36			332.64	157.17		0	44.63		0	0	0	0	0		0			0	0	59.13	0	0	422.29	4006.96	43.11	417.33	0
		37			332.64	157.17		0	25.94		0	0	0	0	0		0			0	0	51.88	0	0	370.79	3852.46	34.33	417.33	0
		38			332.64	157.17		0	14.11		0	0	0	0	0		0			0	0	46.92	0	0	334.55	3712.46	26.70	417.33	0
		39			332.64	157.17		0	1.91		0	0	0	0	0		0			0	0	40.82	0	0	291.82	3572.08	25.18	417.33	0
		40			332.64	157.17		0	1.14		0	0	0	0	0		0			0	0	34.33	0	0	257.49	3443.15	23.27	417.33	0
		41			332.64	157.17		0	1.14		0	0	0	0	0		0			0	0	27.47	0	0	229.26	3321.84	20.60	417.33	0
		42			332.64	157.17		0	1.14		0	0	0	0	0		0			0	0	21.74	0	0	203.70	3200.53	16.78	417.33	0
		43			332.64	157.17		0	0		0	0	0	0	0		0			0	0	18.69	0	0	178.91	3091.05	13.35	417.33	0
		44			332.64	157.17		0	0		0	0	0	0	0		0			0	0	17.55	0	0	156.40	2988.82	10.30	416.95	0
		45			332.64	157.17		0	0		0	0	0	0	0		0			0	0	14.88	0	0	140.76	2894.59	5.34	416.56	0
		46			332.64	157.17		0	0		0	0	0	0	0		0			0	0	11.44	0	0	123.98	2806.47	5.34	415.80	0
		47			332.64	157.17		0	0		0	0	0	0	0		0			0	0	9.54	0	0	109.86	2721.79	4.96	413.89	0
		48			332.64	157.17		0	0		0	0	0	0	0		0			0	0	6.48	0	0	96.89	2636.72	4.58	411.22	0
		49			332.64	157.17		0	0		0	0	0	0	0		0			0	0	4.96	0	0	83.92	2550.89	4.58	407.79	0
		50			332.64	157.17		0	0		0	0	0	0	0		0			0	0	4.20	0	0	72.10	2470.02	3.81	404.36	0
		51			332.64	157.17		0	0		0	0	0	0	0		0			0	0	3.43	0	0	58.75	2382.66	2.67	402.45	0
		52			332.64	157.17		0	0		0	0	0	0	0		0			0	0	2.67	0	0	53.41	2319.72	1.14	397.11	0
		53			332.64	157.17		0	0		0	0	0	0	0		0			0	0	1.53	0	0	46.54	2246.86	0	392.53	0
		54			332.64	157.17		0	0		0	0	0	0	0		0			0	0	1.14	0	0	39.67	2190.40	0	387.19	0
		55			332.64	157.17		0	0		0	0	0	0	0		0			0	0	0.38	0	0	35.10	2128.22	0	380.71	0
		56			332.64	157.17		0	0		0	0	0	0	0		0			0	0	0	0	0	26.70	2066.42	0	372.70	0
		57			332.64	157.17		0	0		0	0	0	0	0		0			0	0	0	0	0	22.13	2005.77	0	361.63	0
		58			332.64	157.17		0	0		0	0	0	0	0		0			0	0	0	0	0	16.78	1949.69	0	354.00	0
		59			332.64	157.17		0	0		0	0	0	0	0		0			0	0	0	0	0	12.97	1891.33	0	341.80	0
		60			332.64	157.17		0	0		0	0	0	0	0		0			0	0	0	0	0	8.01	1823.04	0	325.39	0
		61			332.64	157.17		0	0		0	0	0	0	0		0			0	0	0	0	0	5.72	1766.97	0	310.13	0
		62			332.64	157.17		0	0		0	0	0	0	0		0			0	0	0	0	0	4.96	1719.67	0	292.21	0
		63			332.64	157.17		0	0		0	0	0	0	0		0			0	0	0	0	0	4.20	1668.93	0	272.75	0
		64			332.64	157.17		0	0		0	0	0	0	0		0			0	0	0	0	0	2.67	1616.29	0	252.15	0
		65			332.64	157.17		0	0		0	0	0	0	0		0			0	0	0	0	0	2.29	1573.94	0	233.84	0
		66			332.64	157.17		0	0		0	0	0	0	0		0			0	0	0	0	0	1.53	1533.89	0	217.44	0
		67			332.64	157.17		0	0		0	0	0	0	0		0			0	0	0	0	0	1.53	1485.82	0	191.88	0
		68			332.64	157.17		0	0		0	0	0	0	0		0			0	0	0	0	0	1.53	1440.05	0	172.81	0
		69			332.64	157.17		0	0		0	0	0	0	0		0			0	0	0	0	0	0.76	1388.17	0	149.54	0
		70			332.64	157.17		0	0		0	0	0	0	0		0			0	0	0	0	0	0	1338.20	0	126.65	0
		71			332.64	157.17		0	0		0	0	0	0	0		0			0	0	0	0	0	0	1284.79	0	102.23	0
		72			332.64	157.17		0	0		0	0	0	0	0		0			0	0	0	0	0	0	1242.45	0	84.30	0
		73			332.64	157.17		0	0		0	0	0	0	0		0			0	0	0	0	0	0	1201.63	0	69.43	0
		74			332.64	157.17		0	0		0	0	0	0	0		0			0	0	0	0	0	0	1159.29	0	55.69	0
		75			332.64	157.17		0	0		0	0	0	0	0		0			0	0	0	0	0	0	1122.28	0	47.30	0
		76			332.64	157.17		0	0		0	0	0	0	0		0			0	0	0	0	0	0	1086.81	0	37.77	0
		77			332.64	157.17		0	0		0	0	0	0	0		0			0	0	0	0	0	0	1040.65	0	26.32	0
		78			332.64	157.17		0	0		0	0	0	0	0		0			0	0	0	0	0	0	988.01	0	12.97	0
		79			332.64	157.17		0	0		0	0	0	0	0		0			0	0	0	0	0	0	949.48	0	6.87	0
		80			332.64	157.17		0	0		0	0	0	0	0		0			0	0	0	0	0	0	900.27	0	3.43	0
		81			332.64	157.17		0	0		0	0	0	0	0		0			0	0	0	0	0	0	857.54	0	2.29	0
		82			332.64	157.17		0	0		0	0	0	0	0		0			0	0	0	0	0	0	815.96	0	0.76	0
		83			332.64	157.17		0	0		0	0	0	0	0		0			0	0	0	0	0	0	779.34	0	0	0
		84			332.64	157.17		0	0		0	0	0	0	0		0			0	0	0	0	0	0	728.99	0	0	0
		85			332.64	157.17		0	0		0	0	0	0	0		0			0	0	0	0	0	0	689.32	0	0	0
		86			332.64	157.17		0	0		0	0	0	0	0		0			0	0	0	0	0	0	646.21	0	0	0
		87			332.26	157.17		0	0		0	0	0	0	0		0			0	0	0	0	0	0	593.95	0	0	0
		88			331.50	157.17		0	0		0	0	0	0	0		0			0	0	0	0	0	0	551.22	0	0	0
		89			329.59	157.17		0	0		0	0	0	0	0		0			0	0	0	0	0	0	505.45	0	0	0
		90			325.39	157.17		0	0		0	0	0	0	0		0			0	0	0	0	0	0	461.96	0	0	0
		91			317.38	157.17		0	0		0	0	0	0	0		0			0	0	0	0	0	0	412.75	0	0	0
		92			307.46	156.78		0	0		0	0	0	0	0		0			0	0	0	0	0	0	366.59	0	0	0
		93			286.87	155.64		0	0		0	0	0	0	0		0			0	0	0	0	0	0	314.33	0	0	0
		94			253.68	153.35		0	0		0	0	0	0	0		0			0	0	0	0	0	0	266.65	0	0	0
		95			207.90	145.34		0	0		0	0	0	0	0		0			0	0	0	0	0	0	212.86	0	0	0
		96			163.65	134.28		0	0		0	0	0	0	0		0			0	0	0	0	0	0	163.65	0	0	0
		97			110.24	103.00		0	0		0	0	0	0	0		0			0	0	0	0	0	0	110.24	0	0	0
		98			54.55	53.79		0	0		0	0	0	0	0		0			0	0	0	0	0	0	54.55	0	0	0
		99			14.88	14.88		0	0		0	0	0	0	0		0			0	0	0	0	0	0	14.88	0	0	0
		100			0.38	0.38		0	0		0	0	0	0	0		0			0	0	0	0	0	0	0.38	0	0	0

## Sheet: 5
		Details
				VOI volume unit: mm³
		Dose %			PTV_15Gy	GTV		Right Eye	Gray Matter		White Matter	Optic Chiasm	Right Optic Nerve_Limit_8Gy	Right Lens	Left Eye		Left Optic Nerve			Left Lens	Cerebrospinal Fluid	Cerebellum	Brain Stem_5Gy	Pituitary Gland	Whole Brain	* Skin	* skin3mm	[PTV_15Gy] Shell 1	[PTV_15Gy] Shell 2
		0			4105.38	2602.77		7086.94	1194279.86		523208.24	880.81	1019.29	263.60	6704.33		1022.72			263.21	12890.24	134513.85	22015.00	458.15	1372525.02	4345718.38	439317.70	1674.65	3705.98
		1			4105.38	2602.77		42.72	410718.15		167958.83	880.81	1008.99	0	18.31		814.44			0	4547.12	55499.27	19984.44	458.15	496399.69	1482024.00	94300.08	1674.65	3705.98
		2			4105.38	2602.77		0	300817.87		113778.31	880.81	635.91	0	0		645.45			0	2846.15	35202.79	11702.73	458.15	357893.75	993322.75	54742.81	1674.65	3705.98
		3			4105.38	2602.77		0	243856.05		89534.76	880.81	516.13	0	0		580.98			0	2120.21	20001.60	8113.10	458.15	282811.74	719087.22	32567.98	1674.65	3569.79
		4			4105.38	2602.77		0	207270.43		72839.36	880.81	452.42	0	0		533.29			0	1214.60	9466.55	5523.30	458.15	232674.79	559875.11	18792.72	1674.65	3362.66
		5			4105.38	2602.77		0	167869.95		54491.04	858.69	410.46	0	0		482.56			0	30.90	4104.61	3517.53	458.15	184996.80	438444.52	11014.56	1674.65	3126.91
		6			4105.38	2602.77		0	136940.38		41467.67	789.26	377.66	0	0		426.10			0	1.14	1181.41	2377.70	458.15	148706.44	349330.90	6454.47	1674.65	2905.27
		7			4105.38	2602.77		0	114781.95		33366.78	699.23	334.93	0	0		354.77			0	0	244.14	1704.79	458.15	123497.39	284679.03	3858.57	1674.65	2745.82
		8			4105.38	2602.77		0	96855.93		26757.81	613.40	288.77	0	0		299.45			0	0	18.69	1231.38	458.15	103713.99	233108.14	2107.24	1674.65	2614.21
		9			4105.38	2602.77		0	84135.82		22486.11	541.31	246.81	0	0		267.41			0	0	0	880.43	458.15	89706.04	196892.93	969.31	1674.27	2489.47
		10			4105.38	2602.77		0	73722.08		18900.30	476.84	205.61	0	0		246.81			0	0	0	632.86	458.15	78320.69	169282.53	336.46	1673.51	2378.08
		11			4105.38	2602.77		0	64469.91		15700.91	411.61	172.04	0	0		230.41			0	0	0	432.97	458.15	68374.63	147246.55	140.76	1668.93	2273.56
		12			4105.38	2602.77		0	56956.10		13314.06	356.29	140.76	0	0		202.18			0	0	0	310.90	458.15	60346.22	129661.18	74.77	1665.12	2187.73
		13			4105.38	2602.77		0	50113.68		11315.92	299.45	116.35	0	0		168.23			0	0	0	205.99	458.15	53097.15	114565.28	35.10	1659.77	2093.51
		14			4105.38	2602.77		0	44198.99		9581.76	254.44	96.13	0	0		133.13			0	0	0	117.49	458.15	46860.12	102061.08	13.35	1649.86	2014.16
		15			4105.38	2602.77		0	39216.23		8120.73	201.42	77.82	0	0		100.71			0	0	0	69.05	458.15	41666.79	91681.29	3.81	1640.70	1932.53
		16			4105.38	2602.77		0	35202.41		7040.02	159.84	61.04	0	0		72.86			0	0	0	34.71	458.15	37461.47	83023.07	0	1630.02	1847.08
		17			4105.38	2602.77		0	31921.39		6166.08	127.41	50.74	0	0		49.59			0	0	0	15.26	458.15	33979.42	75668.33	0	1612.09	1766.20
		18			4105.38	2602.77		0	29236.98		5508.04	99.18	38.53	0	0		31.28			0	0	0	2.67	458.15	31110.76	69422.91	0	1591.87	1696.40
		19			4105.38	2602.77		0	26924.51		4972.08	78.58	32.04	0	0		17.55			0	0	0	0	458.15	28627.78	63927.08	0	1577.00	1616.29
		20			4105.38	2602.77		0	24865.34		4537.96	56.46	25.56	0	0		7.63			0	0	0	0	458.15	26393.51	59007.64	0	1558.30	1530.08
		21			4105.38	2602.77		0	22993.85		4158.40	43.49	20.60	0	0		4.20			0	0	0	0	458.15	24398.42	54518.51	0	1535.80	1452.26
		22			4105.38	2602.77		0	21292.88		3816.22	30.14	16.40	0	0		1.53			0	0	0	0	458.15	22587.97	50438.31	0	1513.67	1374.82
		23			4105.38	2602.77		0	19746.02		3529.74	21.74	13.35	0	0		0.38			0	0	0	0	458.15	20941.93	46878.43	0	1493.84	1310.73
		24			4105.38	2602.77		0	18392.18		3269.96	15.64	11.06	0	0		0			0	0	0	0	458.15	19506.07	43783.95	0	1467.90	1253.51
		25			4105.38	2602.77		0	17187.12		3028.49	9.92	7.63	0	0		0			0	0	0	0	458.15	18217.09	41012.19	0	1436.61	1194.00
		26			4105.38	2602.77		0	16101.46		2812.58	6.87	6.48	0	0		0			0	0	0	0	458.15	17028.05	38506.32	0	1414.11	1127.62
		27			4105.00	2602.77		0	15095.90		2610.40	4.58	5.34	0	0		0			0	0	0	0	458.15	15945.82	36229.71	0	1389.31	1069.64
		28			4104.61	2602.77		0	14145.28		2433.40	3.05	3.43	0	0		0			0	0	0	0	457.76	14917.76	34161.00	0	1362.23	1014.33
		29			4104.61	2602.77		0	13323.97		2283.86	1.53	3.05	0	0		0			0	0	0	0	456.24	14023.97	32289.12	0	1337.05	967.03
		30			4104.23	2602.77		0	12519.45		2135.85	0.38	1.91	0	0		0			0	0	0	0	453.57	13155.36	30522.92	0	1313.02	908.66
		31			4103.85	2602.77		0	11826.71		2004.62	0.38	1.14	0	0		0			0	0	0	0	448.23	12403.87	28948.21	0	1290.13	860.60
		32			4103.09	2602.77		0	11169.82		1871.11	0	1.14	0	0		0			0	0	0	0	441.74	11693.19	27535.25	0	1269.91	818.25
		33			4102.71	2602.77		0	10546.88		1742.55	0	0.76	0	0		0			0	0	0	0	432.59	11025.24	26249.31	0	1243.59	774.38
		34			4101.94	2602.77		0	9968.95		1615.52	0	0.38	0	0		0			0	0	0	0	421.91	10401.54	25059.13	0	1225.28	735.47
		35			4100.80	2602.39		0	9405.14		1490.78	0	0	0	0		0			0	0	0	0	410.84	9804.53	23920.44	0	1208.50	700.38
		36			4099.27	2602.00		0	8894.73		1376.34	0	0	0	0		0			0	0	0	0	396.73	9269.71	22895.43	0	1181.41	662.99
		37			4096.98	2601.62		0	8405.30		1256.56	0	0	0	0		0			0	0	0	0	386.81	8756.26	21908.19	0	1157.76	627.14
		38			4094.31	2601.62		0	7954.03		1132.20	0	0	0	0		0			0	0	0	0	370.41	8276.37	20989.23	0	1134.87	594.71
		39			4092.03	2601.24		0	7529.83		1016.24	0	0	0	0		0			0	0	0	0	358.20	7832.72	20130.16	0	1117.71	560.76
		40			4090.12	2600.86		0	7117.46		899.12	0	0	0	0		0			0	0	0	0	342.18	7401.28	19305.80	0	1095.20	514.98
		41			4087.45	2600.48		0	6757.35		804.90	0	0	0	0		0			0	0	0	0	331.50	7018.28	18549.35	0	1076.89	472.64
		42			4084.78	2600.48		0	6422.04		723.65	0	0	0	0		0			0	0	0	0	313.95	6661.22	17845.92	0	1054.00	432.59
		43			4081.34	2600.10		0	6100.46		654.60	0	0	0	0		0			0	0	0	0	300.60	6324.77	17168.43	0	1036.07	391.01
		44			4079.06	2598.95		0	5823.52		590.90	0	0	0	0		0			0	0	0	0	284.96	6032.94	16548.92	0	1012.42	346.37
		45			4073.72	2597.81		0	5555.34		538.25	0	0	0	0		0			0	0	0	0	270.46	5747.22	15954.21	0	988.77	309.75
		46			4068.37	2596.28		0	5302.05		484.09	0	0	0	0		0			0	0	0	0	258.64	5479.43	15395.36	0	963.21	273.90
		47			4063.03	2595.52		0	5070.11		437.16	0	0	0	0		0			0	0	0	0	243.76	5231.48	14879.61	0	933.07	235.75
		48			4053.88	2593.99		0	4853.44		391.77	0	0	0	0		0			0	0	0	0	231.17	5001.83	14381.03	0	903.70	189.59
		49			4045.87	2592.09		0	4641.34		350.95	0	0	0	0		0			0	0	0	0	219.35	4775.62	13880.54	0	877.76	138.47
		50			4041.29	2591.32		0	4444.89		312.42	0	0	0	0		0			0	0	0	0	204.47	4566.57	13426.21	0	846.10	101.47
		51			4035.19	2590.18		0	4267.12		273.90	0	0	0	0		0			0	0	0	0	194.93	4381.94	13008.12	0	813.67	66.38
		52			4026.41	2589.04		0	4092.41		241.09	0	0	0	0		0			0	0	0	0	183.49	4196.17	12591.17	0	786.59	38.53
		53			4019.17	2587.51		0	3928.76		210.95	0	0	0	0		0			0	0	0	0	168.99	4024.51	12197.88	0	758.74	16.02
		54			4007.34	2584.08		0	3763.96		182.34	0	0	0	0		0			0	0	0	0	160.60	3851.70	11807.25	0	737.00	2.67
		55			3997.80	2581.02		0	3610.23		159.07	0	0	0	0		0			0	0	0	0	149.54	3691.86	11425.40	0	707.63	0
		56			3981.40	2577.21		0	3468.32		136.95	0	0	0	0		0			0	0	0	0	137.33	3541.18	11056.52	0	683.59	0
		57			3964.61	2571.87		0	3328.70		112.92	0	0	0	0		0			0	0	0	0	128.56	3392.41	10721.97	0	663.38	0
		58			3951.26	2566.53		0	3198.62		96.13	0	0	0	0		0			0	0	0	0	119.02	3253.17	10395.43	0	641.25	0
		59			3939.82	2563.10		0	3062.06		78.96	0	0	0	0		0			0	0	0	0	109.10	3111.27	10073.85	0	621.41	0
		60			3926.09	2557.75		0	2940.37		64.09	0	0	0	0		0			0	0	0	0	100.33	2983.09	9767.91	0	601.20	0
		61			3911.97	2555.08		0	2825.16		51.12	0	0	0	0		0			0	0	0	0	92.32	2863.31	9468.84	0	582.12	0
		62			3894.04	2550.13		0	2723.69		40.05	0	0	0	0		0			0	0	0	0	85.45	2753.45	9189.22	0	570.30	0
		63			3873.83	2545.17		0	2603.91		28.99	0	0	0	0		0			0	0	0	0	76.29	2627.94	8892.06	0	550.08	0
		64			3851.32	2536.77		0	2487.56		20.22	0	0	0	0		0			0	0	0	0	70.57	2507.02	8607.10	0	529.86	0
		65			3829.19	2529.53		0	2385.71		13.73	0	0	0	0		0			0	0	0	0	64.47	2398.30	8341.60	0	500.49	0
		66			3802.11	2519.61		0	2277.37		8.77	0	0	0	0		0			0	0	0	0	55.69	2283.86	8074.19	0	483.70	0
		67			3776.55	2509.31		0	2179.72		6.10	0	0	0	0		0			0	0	0	0	52.64	2180.86	7821.27	0	466.92	0
		68			3754.04	2503.20		0	2085.50		4.96	0	0	0	0		0			0	0	0	0	45.39	2082.82	7569.12	0	445.18	0
		69			3725.81	2494.05		0	1996.99		2.29	0	0	0	0		0			0	0	0	0	41.20	1987.84	7331.47	0	425.72	0
		70			3696.06	2487.18		0	1900.86		1.53	0	0	0	0		0			0	0	0	0	35.10	1885.60	7081.99	0	402.83	0
		71			3666.31	2477.26		0	1815.03		0.38	0	0	0	0		0			0	0	0	0	31.28	1791.38	6863.02	0	387.19	0
		72			3630.45	2465.44		0	1726.53		0	0	0	0	0		0			0	0	0	0	26.70	1698.30	6619.26	0	366.97	0
		73			3591.16	2452.47		0	1637.27		0	0	0	0	0		0			0	0	0	0	23.27	1605.61	6378.56	0	341.42	0
		74			3550.72	2438.74		0	1549.53		0	0	0	0	0		0			0	0	0	0	19.45	1511.76	6153.87	0	317.76	0
		75			3500.37	2420.43		0	1471.71		0	0	0	0	0		0			0	0	0	0	15.26	1427.46	5918.50	0	288.39	0
		76			3454.59	2405.55		0	1400.38		0	0	0	0	0		0			0	0	0	0	12.97	1351.93	5712.13	0	260.16	0
		77			3407.29	2388.38		0	1316.83		0	0	0	0	0		0			0	0	0	0	9.92	1261.52	5484.01	0	227.74	0
		78			3353.12	2369.69		0	1231.38		0	0	0	0	0		0			0	0	0	0	7.63	1172.64	5255.89	0	187.30	0
		79			3296.28	2347.18		0	1156.23		0	0	0	0	0		0			0	0	0	0	4.20	1093.29	5034.64	0	154.11	0
		80			3229.52	2319.72		0	1070.79		0	0	0	0	0		0			0	0	0	0	3.05	1005.55	4798.89	0	118.64	0
		81			3160.48	2291.11		0	989.15		0	0	0	0	0		0			0	0	0	0	0.76	918.20	4568.86	0	76.68	0
		82			3081.13	2252.20		0	902.18		0	0	0	0	0		0			0	0	0	0	0	831.60	4328.92	0	48.07	0
		83			2978.13	2185.06		0	811.39		0	0	0	0	0		0			0	0	0	0	0	745.39	4053.12	0	26.32	0
		84			2855.30	2106.09		0	726.70		0	0	0	0	0		0			0	0	0	0	0	662.99	3775.02	0	9.92	0
		85			2710.72	2016.83		0	637.44		0	0	0	0	0		0			0	0	0	0	0	581.36	3470.23	0	3.81	0
		86			2549.36	1926.04		0	545.12		0	0	0	0	0		0			0	0	0	0	0	495.91	3144.84	0	1.14	0
		87			2367.78	1810.84		0	471.12		0	0	0	0	0		0			0	0	0	0	0	427.25	2830.51	0	0.38	0
		88			2180.86	1692.96		0	398.64		0	0	0	0	0		0			0	0	0	0	0	363.92	2518.46	0	0	0
		89			1940.16	1529.69		0	322.72		0	0	0	0	0		0			0	0	0	0	0	299.07	2163.31	0	0	0
		90			1666.64	1339.34		0	256.35		0	0	0	0	0		0			0	0	0	0	0	244.52	1800.54	0	0	0
		91			1374.05	1130.68		0	200.27		0	0	0	0	0		0			0	0	0	0	0	197.22	1452.26	0	0	0
		92			1056.67	896.45		0	141.91		0	0	0	0	0		0			0	0	0	0	0	143.81	1100.16	0	0	0
		93			766.75	662.99		0	91.93		0	0	0	0	0		0			0	0	0	0	0	103.76	787.35	0	0	0
		94			476.07	421.14		0	54.55		0	0	0	0	0		0			0	0	0	0	0	68.66	484.85	0	0	0
		95			262.83	231.93		0	29.37		0	0	0	0	0		0			0	0	0	0	0	40.44	265.12	0	0	0
		96			118.64	111.01		0	4.96		0	0	0	0	0		0			0	0	0	0	0	9.16	118.64	0	0	0
		97			50.35	50.35		0	0		0	0	0	0	0		0			0	0	0	0	0	0.38	50.35	0	0	0
		98			18.31	18.31		0	0		0	0	0	0	0		0			0	0	0	0	0	0	18.31	0	0	0
		99			6.10	6.10		0	0		0	0	0	0	0		0			0	0	0	0	0	0	6.10	0	0	0
		100			0.38	0.38		0	0		0	0	0	0	0		0			0	0	0	0	0	0	0.38	0	0	0

## Sheet: 6
		Details
				VOI volume unit: mm³
		Dose %			PTV_18Gy	* SKIN-3mm		LT EAR_LIMT_8GY	GTV		Right Eye	Gray Matter	White Matter	Optic Chiasm	Right Optic Nerve		Right Lens			Left Eye	Left Optic Nerve	Left Lens	Cerebrospinal Fluid	Cerebellum	Brain Stem	Pituitary Gland	Whole Brain	* Skin_Limit_8Gy	[PTV_18Gy] Shell 1	[PTV_18Gy] Shell 2	[PTV_18Gy] Shell 3
		0			5454.72	300063.82		4711.77	3416.60		6600.13	975296.50	440125.30	686.49	654.81		173.17			7509.02	664.80	260.62	8842.75	132507.70	19152.81	385.25	1147613.62	3164509.53	2292.20	4543.77	9187.72
		1			5454.72	126298.67		4711.77	3416.60		2.75	531045.38	244666.91	686.49	171.45		0			0	542.58	0	5074.64	131927.25	18787.19	385.25	695184.90	1631405.97	2292.20	4543.77	9187.72
		2			5454.72	94183.49		4710.74	3416.60		0	400317.94	180027.90	686.49	120.15		0			0	488.53	0	2819.97	122892.39	16717.05	385.25	555858.45	1251960.51	2292.20	4543.77	9181.86
		3			5454.72	71147.57		4585.42	3416.60		0	304307.72	135035.38	559.79	8.95		0			0	457.54	0	1747.89	108917.50	14010.69	194.17	443571.17	993011.96	2292.20	4543.77	8873.74
		4			5454.72	53768.82		4395.73	3416.60		0	227043.04	96097.32	235.83	0		0			0	368.72	0	998.75	93596.84	11731.58	68.86	347474.54	780125.93	2292.20	4543.77	8565.61
		5			5454.72	43071.45		4133.73	3416.60		0	167301.70	66083.95	117.05	0		0			0	244.78	0	619.70	77163.47	9411.15	34.77	265545.24	604843.20	2292.20	4543.77	8154.54
		6			5454.72	35253.61		3739.19	3416.60		0	124531.84	47931.61	63.69	0		0			0	55.08	0	440.33	64637.64	5827.23	7.23	203161.58	470948.41	2292.20	4543.77	7520.38
		7			5454.72	30314.27		3167.00	3416.60		0	99045.71	36622.80	0	0		0			0	0	0	311.57	56264.14	3203.84	0	163444.42	383318.24	2292.20	4543.08	6853.52
		8			5454.72	26174.00		2536.63	3416.60		0	82291.82	28132.24	0	0		0			0	0	0	213.45	49462.26	1408.44	0	135986.96	327088.52	2292.20	4536.88	6167.72
		9			5454.72	22577.68		1920.72	3416.60		0	69495.04	21637.46	0	0		0			0	0	0	100.53	44316.70	366.65	0	115908.73	285130.12	2292.20	4513.13	5514.97
		10			5454.72	19316.69		1335.45	3416.60		0	57588.23	16700.53	0	0		0			0	0	0	12.05	40187.10	68.86	0	98727.60	248538.65	2292.20	4477.67	4882.19
		11			5454.72	16397.22		917.50	3416.60		0	50843.50	14251.69	0	0		0			0	0	0	0.34	36461.33	0	0	87607.80	221666.46	2292.20	4431.53	4353.04
		12			5454.72	13733.55		629.68	3416.60		0	45893.14	12488.64	0	0		0			0	0	0	0	32980.69	0	0	78768.14	199130.10	2292.20	4380.92	3807.36
		13			5454.72	11361.83		430.00	3416.60		0	41773.87	11126.00	0	0		0			0	0	0	0	29835.04	0	0	71270.83	179655.04	2292.20	4318.61	3308.50
		14			5454.72	9246.59		289.19	3416.60		0	38153.11	9998.83	0	0		0			0	0	0	0	27096.66	0	0	64826.99	162689.77	2292.20	4206.38	2796.91
		15			5454.72	7440.86		185.91	3416.60		0	34793.66	9026.94	0	0		0			0	0	0	0	24848.18	0	0	59281.73	147785.68	2292.20	4073.83	2365.53
		16			5454.72	5846.85		112.58	3416.60		0	31477.92	8163.84	0	0		0			0	0	0		23022.48	0	0	54171.97	134660.81	2292.20	3962.63	1976.84
		17			5454.72	4531.37		62.66	3416.60		0	28495.80	7315.88	0	0		0			0	0	0	0	21519.72	0	0	49738.72	123337.20	2292.20	3863.48	1610.87
		18			5454.72	3450.69		31.67	3416.60		0	26193.96	6494.78	0	0		0			0	0	0	0	20258.63	0	0	46205.75	113755.97	2292.20	3767.77	1349.91
		19			5454.72	2529.40		15.15	3416.60		0	24168.58	5675.40	0	0		0			0	0	0	0	19173.12	0	0	43142.37	105309.48	2292.20	3649.34	1129.92
		20			5454.72	1751.68		6.54	3416.60		0	22290.21	4866.70	0	0		0			0	0	0	0	18190.56	0	0	40335.82	97654.48	2292.20	3517.82	963.98
		21			5454.72	1100.65		2.07	3416.60		0	20618.74	4276.26	0	0		0			0	0	0	0	17320.23	0	0	37841.54	91070.53	2292.20	3380.45	814.21
		22			5454.72	629.68		0.69	3416.60		0	19138.70	3843.51	0	0		0			0	0	0	0	16555.24	0	0	35612.00	85269.12	2292.20	3223.81	685.80
		23			5454.72	309.85		0	3416.60		0	17811.85	3483.74	0	0		0			0	0	0	0	15858.08	0	0	33589.37	80057.80	2292.20	3080.59	594.57
		24			5454.72	129.45		0	3416.60		0	16661.62	3179.05	0	0		0			0	0	0	0	15232.88	0	0	31819.10	75400.77	2292.20	2920.85	518.83
		25			5454.72	42.00		0	3416.60		0	15579.91	2902.94	0	0		0			0	0	0	0	14664.82	0	0	30171.05	71133.46	2292.20	2737.00	449.63
		26			5454.72	5.51		0	3416.60		0	14655.18	2678.13	0	0		0			0	0	0	0	14140.48	0	0	28721.64	67283.75	2292.20	2552.47	385.93
		27			5454.72	0.34		0	3416.60		0	13772.45	2465.02	0	0		0			0	0	0	0	13641.63	0	0	27344.88	63726.69	2292.20	2363.81	322.93
		28			5454.72	0		0	3416.60		0	12980.27	2272.92	0	0		0			0	0	0	0	13191.66	0	0	26111.34	60469.14	2292.20	2172.04	273.36
		29			5454.72	0		0	3416.60		0	12248.34	2098.02	0	0		0			0	0	0	0	12777.84	0	0	24978.32	57481.85	2292.20	1997.15	232.73
		30			5454.72	0		0	3416.60		0	11574.93	1921.75	0	0		0			0	0	0	0	12387.77	0	0	23930.69	54707.66	2292.20	1835.68	193.14
		31			5454.72	0		0	3416.60		0	10933.55	1758.57	0	0		0			0	0	0	0	12021.46	0	0	22932.63	52115.60	2292.20	1674.91	166.63
		32			5454.72	0		0	3416.60		0	10316.26	1602.61	0	0		0			0	0	0	0	11684.07	0	0	21985.18	49718.06	2292.20	1505.52	144.25
		33			5454.72	0		0	3416.60		0	9717.22	1449.41	0	0		0			0	0	0	0	11357.35	0	0	21073.19	47483.70	2292.20	1329.60	111.55
		34			5454.72	0		0	3416.60		0	9150.88	1296.55	0	0		0			0	0	0	0	11055.76	0	0	20215.25	45372.60	2292.20	1172.61	78.50
		35			5454.72	0		0	3416.60		0	8573.87	1157.11	0	0		0			0	0	0	0	10763.13	0	0	19355.25	43393.35	2292.20	1033.17	45.79
		36			5454.72	0		0	3416.60		0	8025.44	1036.96	0	0		0			0	0	0	0	10493.90	0	0	18545.16	41578.66	2292.20	887.89	17.21
		37			5454.72	0		0	3416.60		0	7538.29	915.78	0	0		0			0	0	0	0	10232.25	0	0	17805.66	39868.99	2292.20	752.59	5.85
		38			5454.72	0		0	3416.60		0	7134.79	806.99	0	0		0			0	0	0	0	9984.37	0	0	17156.35	38330.41	2292.20	649.99	0
		39			5454.72	0		0	3416.60		0	6791.89	722.98	0	0		0			0	0	0	0	9751.30	0	0	16577.97	36930.24	2292.20	581.48	0
		40			5454.72	0		0	3416.60		0	6480.67	657.91	0	0		0			0	0	0	0	9539.22	0	0	16054.66	35641.27	2292.20	512.63	0
		41			5454.72	0		0	3416.60		0	6211.10	602.83	0	0		0			0	0	0	0	9320.26	0	0	15565.79	34414.95	2292.20	442.40	0
		42			5454.72	0		0	3416.60		0	5954.27	560.14	0	0		0			0	0	0	0	9122.99	0	0	15115.48	33286.07	2291.51	361.84	0
		43			5454.72	0		0	3416.60		0	5722.23	516.76	0	0		0			0	0	0	0	8927.79	0	0	14683.75	32235.68	2289.79	306.41	0
		44			5454.72	0		0	3416.60		0	5504.64	482.33	0	0		0			0	0	0	0	8749.11	0	0	14288.87	31214.55	2288.41	253.73	0
		45			5454.72	0		0	3416.60		0	5293.60	443.77	0	0		0			0	0	0	0	8571.46	0	0	13895.02	30260.91	2283.24	213.11	0
		46			5454.72	0		0	3416.60		0	5097.02	415.54	0	0		0			0	0	0	0	8395.88	0	0	13518.72	29368.20	2277.74	175.93	0
		47			5454.72	0		0	3416.60		0	4927.64	384.56	0	0		0			0	0	0	0	8233.38	0	0	13186.84	28546.75	2270.51	143.91	0
		48			5454.72	0		0	3416.60		0	4773.74	360.11	0	0		0			0	0	0	0	8072.95	0	0	12871.48	27737.70	2262.24	113.27	0
		49			5454.72	0		0	3416.60		0	4628.80	331.54	0	0		0			0	0	0	0	7916.99	0	0	12570.24	26979.26	2253.29	90.20	0
		50			5454.72	0		0	3416.60		0	4482.83	307.78	0	0		0			0	0	0	0	7774.12	0	0	12279.67	26273.15	2239.18	61.63	0
		51			5454.72	0		0	3416.60		0	4367.15	286.44	0	0		0			0	0	0	0	7625.04	0	0	12009.76	25591.13	2226.09	41.66	0
		52			5454.72	0		0	3416.60		0	4248.03	265.09	0	0		0			0	0	0	0	7479.76	0	0	11745.35	24949.06	2212.67	26.85	0
		53			5454.72	0		0	3416.60		0	4126.50	244.09	0	0		0			0	0	0	0	7348.25	0	0	11493.00	24328.67	2190.63	14.46	0
		54			5454.72	0		0	3416.60		0	4021.15	225.16	0	0		0			0	0	0	0	7215.70	0	0	11253.72	23727.22	2172.39	7.23	0
		55			5454.72	0		0	3416.60		0	3913.40	207.60	0	0		0			0	0	0	0	7086.94	0	0	11017.20	23139.19	2147.60	3.44	0
		56			5454.72	0		0	3416.60		0	3813.56	192.45	0	0		0			0	0	0	0	6957.15	0	0	10786.88	22595.93	2123.16	2.07	0
		57			5454.72	0		0	3416.60		0	3718.19	174.20	0	0		0			0	0	0	0	6831.83	0	0	10562.76	22040.26	2093.55	0.34	0
		58			5454.72	0		0	3416.60		0	3631.43	162.15	0	0		0			0	0	0	0	6719.25	0	0	10360.67	21536.59	2068.42	0	0
		59			5454.72	0		0	3416.60		0	3531.94	145.97	0	0		0			0	0	0	0	6599.79	0	0	10141.02	21012.25	2037.43	0	0
		60			5454.72	0		0	3416.60		0	3440.01	130.83	0	0		0			0	0	0	0	6475.16	0	0	9926.19	20517.18	2004.38	0	0
		61			5454.72	0		0	3416.60		0	3357.04	119.81	0	0		0			0	0	0	0	6360.52	0	0	9726.86	20042.77	1968.23	0	0
		62			5454.72	0		0	3416.60		0	3275.11	105.69	0	0		0			0	0	0	0	6239.33	0	0	9522.01	19569.73	1926.92	0	0
		63			5454.72	0		0	3416.60		0	3184.56	95.36	0	0		0			0	0	0	0	6122.62	0	0	9315.10	19099.10	1885.26	0	0
		64			5454.72	0		0	3416.60		0	3104.69	80.91	0	0		0			0	0	0	0	6009.01	0	0	9122.30	18633.30	1839.13	0	0
		65			5454.72	0		0	3416.60		0	3029.98	74.02	0	0		0			0	0	0	0	5896.09	0	0	8933.64	18181.95	1785.08	0	0
		66			5454.72	0		0	3416.60		0	2947.01	60.25	0	0		0			0	0	0	0	5785.92	0	0	8742.22	17746.79	1726.89	0	0
		67			5454.72	0		0	3416.60		0	2863.70	51.99	0	0		0			0	0	0	0	5657.50	0	0	8531.53	17299.23	1662.86	0	0
		68			5454.72	0		0	3416.60		0	2782.10	44.41	0	0		0			0	0	0	0	5545.61	0	0	8333.22	16868.53	1593.31	0	0
		69			5454.72	0		0	3416.60		0	2712.56	38.21	0	0		0			0	0	0	0	5423.05	0	0	8139.74	16441.98	1519.98	0	0
		70			5454.72	0		0	3416.60		0	2629.59	30.64	0	0		0			0	0	0	0	5303.93	0	0	7941.09	16004.74	1448.03	0	0
		71			5454.72	0		0	3416.60		0	2551.78	26.17	0	0		0			0	0	0	0	5181.37	0	0	7738.66	15569.92	1372.29	0	0
		72			5454.72	0		0	3416.60		0	2482.24	21.00	0	0		0			0	0	0	0	5051.57	0	0	7535.88	15128.56	1283.81	0	0
		73			5454.72	0		0	3416.60		0	2402.02	16.87	0	0		0			0	0	0	0	4920.41	0	0	7327.25	14709.57	1193.61	0	0
		74			5454.38	0		0	3416.60		0	2325.93	12.74	0	0		0			0	0	0	0	4786.83	0	0	7116.55	14268.56	1091.01	0	0
		75			5452.66	0		0	3416.60		0	2244.00	9.30	0	0		0			0	0	0	0	4651.87	0	0	6896.21	13832.70	994.96	0	0
		76			5449.90	0		0	3416.60		0	2168.26	7.57	0	0		0			0	0	0	0	4500.39	0	0	6670.71	13377.57	890.30	0	0
		77			5444.05	0		0	3416.60		0	2091.48	4.82	0	0		0			0	0	0	0	4344.77	0	0	6436.60	12909.69	776.00	0	0
		78			5438.89	0		0	3416.60		0	2015.40	3.44	0	0		0			0	0	0	0	4193.98	0	0	6209.03	12476.94	668.59	0	0
		79			5430.28	0		0	3416.26		0	1936.56	2.07	0	0		0			0	0	0	0	4013.24	0	0	5951.51	11996.33	568.06	0	0
		80			5417.89	0		0	3415.57		0	1853.93	0.69	0	0		0			0	0	0	0	3831.11	0	0	5686.42	11493.68	459.27	0	0
		81			5399.64	0		0	3414.88		0	1764.42	0.34	0	0		0			0	0	0	0	3638.66	0	0	5405.49	10988.97	379.05	0	0
		82			5388.28	0		0	3412.82		0	1683.86	0	0	0		0			0	0	0	0	3420.39	0	0	5107.69	10460.85	292.98	0	0
		83			5365.21	0		0	3404.21		0	1588.49	0	0	0		0			0	0	0	0	3183.53	0	0	4779.25	9900.71	205.53	0	0
		84			5293.60	0		0	3378.39		0	1473.51	0	0	0		0			0	0	0	0	2848.20	0	0	4339.27	9231.44	133.92	0	0
		85			5200.65	0		0	3342.58		0	1347.16	0	0	0		0			0	0	0	0	2494.63	0	0	3860.03	8502.95	67.48	0	0
		86			5096.68	0		0	3304.03		0	1222.87	0	0	0		0			0	0	0	0	2178.58	0	0	3415.57	7796.15	29.61	0	0
		87			4939.00	0		0	3245.15		0	1090.67	0	0	0		0			0	0	0	0	1875.62	0	0	2977.31	7107.60	12.74	0	0
		88			4694.56	0		0	3151.85		0	936.43	0	0	0		0			0	0	0	0	1600.20	0	0	2533.88	6383.24	2.75	0	0
		89			4382.30	0		0	3002.44		0	767.74	0	0	0		0			0	0	0	0	1344.40	0	0	2093.89	5648.55	0	0	0
		90			3984.66	0		0	2785.54		0	599.04	0	0	0		0			0	0	0	0	1119.24	0	0	1685.92	4907.32	0	0	0
		91			3516.10	0		0	2505.99		0	423.12	0	0	0		0			0	0	0	0	920.60	0	0	1312.38	4149.23	0	0	0
		92			2984.54	0		0	2176.17		0	287.82	0	0	0		0			0	0	0	0	734.34	0	0	981.88	3389.41	0	0	0
		93			2417.86	0		0	1809.86		0	180.40	0	0	0		0			0	0	0	0	564.27	0	0	718.85	2651.28	0	0	0
		94			1842.57	0		0	1409.81		0	103.63	0	0	0		0			0	0	0	0	417.95	0	0	517.45	1943.10	0	0	0
		95			1281.40	0		0	1022.16		0	50.26	0	0	0		0			0	0	0	0	298.83	0	0	357.02	1313.07	0	0	0
		96			768.77	0		0	662.04		0	17.56	0	0	0		0			0	0	0	0	195.20	0	0	225.85	773.93	0	0	0
		97			411.76	0		0	376.64		0	1.38	0	0	0		0			0	0	0	0	105.00	0	0	120.15	413.13	0	0	0
		98			167.32	0		0	165.60		0	0	0	0	0		0			0	0	0	0	32.36	0	0	35.46	167.32	0	0	0
		99			43.38	0		0	43.38		0	0	0	0	0		0			0	0	0	0	5.51	0	0	6.89	43.38	0	0	0
		100			0.34	0		0	0.34		0	0	0	0	0		0			0	0	0	0	0	0	0	0	0.34	0	0	0

## Sheet: 7
		Details
				VOI volume unit: mm³
		Dose %			PTV 15 GY	GTV		Right Eye	* Gray Matter		* White Matter	Optic Chiasm	Right Optic Nerve	Right Lens	Left Eye		Left Optic Nerve			Left Lens	* Cerebrospinal Fluid	Cerebellum	Brain Stem	Pituitary Gland	* Whole Brain	* Skin LIMIT 8GY	LT EAR	* skin-5mm	[PTV 15 GY] Shell 1	[PTV 15 GY] Shell 2	* [PTV 15 GY] Shell 3
		0			7953.14	4895.27		6603.92	386675.62		149572.82	865.17	1022.85	256.14	5561.79		1024.22			261.65	2025.04	138439.25	26865.30	497.82	560495.52	1804512.53	4093.80	257230.96	3371.16	6350.88	10757.62
		1			7953.14	4895.27		3.44	351550.09		138601.40	865.17	343.24	0	24.79		898.56			0	2025.04	138439.25	26865.30	497.82	524980.26	1463050.10	3216.58	175135.03	3371.16	6339.86	8928.82
		2			7953.14	4895.27		0	313587.02		122146.00	193.14	28.57	0	0		749.15			0	1959.28	135246.42	26865.30	392.82	482903.77	1236960.02	3216.58	138686.44	3371.16	6339.86	8928.82
		3			7953.14	4895.27		0	280131.22		108958.47	8.61	5.51	0	0		666.18			0	1810.55	127829.67	26863.58	112.58	440331.52	1067785.80	3216.58	115625.05	3371.16	6339.86	8882.00
		4			7953.14	4895.27		0	243553.87		94248.90	0	0	0	0		618.32			0	1741.35	120125.44	25908.56	35.46	392325.55	923701.10	3203.84	95388.11	3371.16	6339.86	8784.57
		5			7953.14	4895.27		0	213611.42		81577.44	0	0	0	0		533.97			0	1658.04	113162.44	24266.36	2.07	352008.32	803779.47	3113.98	78383.93	3371.16	6339.86	8596.59
		6			7953.14	4895.27		0	186843.89		70819.48	0	0	0	0		414.51			0	1484.87	105282.97	22703.34	0	314461.82	695965.03	2905.35	66811.75	3371.16	6339.86	8392.44
		7			7953.14	4895.27		0	163071.57		61895.13	0	0	0	0		284.72			0	1317.89	96344.51	20936.51	0	278954.48	596239.72	2660.23	56372.93	3371.16	6335.04	8159.71
		8			7953.14	4895.27		0	143299.40		54006.03	0	0	0	0		211.04			0	1243.18	87516.91	18968.97	0	247898.64	512668.92	2412.69	47667.89	3371.16	6327.12	7842.97
		9			7953.14	4895.27		0	125954.73		47258.20	0	0	0	0		177.30			0	1195.67	80274.35	16908.82	0	221330.79	450566.19	2233.32	40703.51	3371.16	6306.12	7403.33
		10			7953.14	4895.27		0	112451.85		42502.70	0	0	0	0		142.53			0	1119.59	73854.62	14920.62	0	199723.63	400900.46	2085.29	35139.31	3371.16	6255.51	6955.43
		11			7953.14	4895.27		0	100727.50		38206.13	0	0	0	0		103.97			0	1031.11	67384.28	13040.52	0	179990.02	358092.38	1933.11	30645.81	3371.16	6191.82	6432.47
		12			7953.14	4895.27		0	90655.34		34219.75	0	0	0	0		69.20			0	896.50	61689.25	11322.92	0	162790.98	321258.54	1763.39	26716.58	3371.16	6135.36	5892.64
		13			7953.14	4895.27		0	82415.41		30934.66	0	0	0	0		27.20			0	711.96	56695.86	9722.04	0	148192.96	289709.69	1584.02	23233.18	3371.16	6074.77	5289.81
		14			7953.14	4895.27		0	75137.74		27952.19	0	0	0	0		0			0	465.12	52102.86	8208.25	0	135016.79	262076.65	1397.76	20180.48	3371.16	6008.66	4578.54
		15			7953.14	4895.27		0	68687.37		25143.23	0	0	0	0		0			0	298.14	48403.61	6787.76	0	123719.00	238319.48	1191.20	17516.81	3371.16	5934.65	3886.54
		16			7953.14	4895.27		0	63535.27		22923.33	0	0	0	0		0			0	180.75	45197.36	5534.94	0	114404.59	218497.74	896.15	15115.13	3371.16	5849.61	3319.86
		17			7953.14	4895.27		0	58563.57		20947.87	0	0	0	0		0			0	88.13	42220.05	4392.97	0	105770.12	200890.04	694.75	13046.37	3371.16	5769.05	2845.10
		18			7953.14	4895.27		0	53735.08		19117.35	0	0	0	0		0			0	29.61	39436.23	3367.72	0	97562.56	185015.78	541.89	11244.77	3371.16	5679.54	2386.18
		19			7953.14	4895.27		0	49451.24		17501.66	0	0	0	0		0			0	16.87	36811.46	2508.75	0	90056.98	170793.36	418.64	9640.79	3371.16	5581.07	1971.33
		20			7953.14	4895.27		0	45597.75		16087.37	0	0	0	0		0			0	7.92	34663.86	1843.95	0	83492.31	158317.11	324.65	8268.50	3371.16	5484.33	1613.28
		21			7953.14	4895.27		0	42187.35		14790.82	0	0	0	0		0			0	5.85	32848.49	1292.07	0	77785.23	147367.72	228.26	7048.73	3371.16	5372.10	1325.81
		22			7953.14	4895.27		0	39059.59		13558.66	0	0	0	0		0			0	5.85	31198.72	831.08	0	72668.93	137644.66	143.56	5975.61	3371.16	5245.75	1056.93
		23			7953.14	4895.27		0	36114.99		12332.34	0	0	0	0		0			0	5.85	29685.28	503.68	0	67930.65	128713.77	82.97	4962.06	3371.16	5084.97	839.00
		24			7953.14	4895.27		0	33163.16		11184.52	0	0	0	0		0			0	5.85	28321.25	289.54	0	63403.41	120315.48	42.00	4030.11	3371.16	4895.27	684.08
		25			7953.14	4895.27		0	30332.52		10072.51	0	0	0	0		0			0	5.85	27094.94	151.14	0	59139.88	112560.99	16.53	3230.69	3371.16	4706.95	536.38
		26			7953.14	4895.27		0	27722.55		8946.38	0	0	0	0		0			0	5.85	25953.31	61.63	0	55183.80	105427.22	7.23	2532.50	3371.16	4507.27	413.48
		27			7953.14	4895.27		0	25521.93		7921.47	0	0	0	0		0			0	5.51	24857.14	14.80	0	51700.06	99001.64	2.75	1932.77	3371.16	4308.28	307.44
		28			7953.14	4895.27		0	23632.20		7035.64	0	0	0	0		0			0	5.16	23754.42	1.38	0	48544.76	93208.15	0.69	1439.77	3371.16	4090.70	216.55
		29			7953.14	4895.27		0	22069.18		6272.38	0	0	0	0		0			0	3.10	22698.86	0	0	45810.52	88006.47	0	1040.06	3371.16	3852.80	141.15
		30			7953.14	4895.27		0	20721.34		5600.35	0	0	0	0		0			0	0.69	21700.46	0	0	43360.64	83360.80	0	728.49	3371.16	3587.02	83.66
		31			7953.14	4895.27		0	19529.45		4999.93	0	0	0	0		0			0	0	20716.17	0	0	41088.76	79075.24	0	475.10	3371.16	3284.75	37.87
		32			7953.14	4895.27		0	18452.55		4480.42	0	0	0	0		0			0	0	19907.47	0	0	39117.77	75223.81	0	286.09	3371.16	2938.40	9.64
		33			7953.14	4895.27		0	17492.36		4042.84	0	0	0	0		0			0	0	19171.75	0	0	37339.58	71764.52	0	156.99	3371.16	2601.70	3.79
		34			7953.14	4895.27		0	16626.85		3655.19	0	0	0	0		0			0	0	18511.42	0	0	35735.25	68575.48	0	75.40	3371.16	2246.41	0
		35			7953.14	4895.27		0	15826.75		3319.52	0	0	0	0		0			0	0	17915.14	0	0	34267.60	65649.47	0	33.05	3370.82	1928.64	0
		36			7953.14	4895.27		0	15098.26		3027.92	0	0	0	0		0			0	0	17370.49	0	0	32928.71	62980.29	0	11.71	3368.06	1638.41	0
		37			7953.14	4895.27		0	14427.96		2764.89	0	0	0	0		0			0	0	16841.34	0	0	31674.16	60457.09	0	1.38	3365.31	1350.94	0
		38			7953.14	4895.27		0	13804.81		2529.40	0	0	0	0		0			0	0	16357.28	0	0	30510.51	58129.43	0	0	3361.86	1043.16	0
		39			7953.14	4895.27		0	13243.30		2324.90	0	0	0	0		0			0	0	15902.49	0	0	29450.48	55972.19	0	0	3357.73	738.82	0
		40			7953.14	4895.27		0	12722.06		2156.89	0	0	0	0		0			0	0	15472.84	0	0	28463.09	53980.55	0	0	3352.91	484.40	0
		41			7953.14	4895.27		0	12221.14		1986.82	0	0	0	0		0			0	0	15059.02	0	0	27517.02	52088.41	0	0	3346.37	297.46	0
		42			7953.14	4895.27		0	11764.29		1840.50	0	0	0	0		0			0	0	14672.05	0	0	26648.41	50301.26	0	0	3339.49	170.42	0
		43			7953.14	4895.27		0	11344.27		1710.37	0	0	0	0		0			0	0	14304.36	0	0	25833.16	48653.55	0	0	3333.98	95.36	0
		44			7953.14	4895.27		0	10947.66		1588.84	0	0	0	0		0			0	0	13956.64	0	0	25068.52	47130.13	0	0	3327.44	58.87	0
		45			7953.14	4895.27		0	10575.84		1480.39	0	0	0	0		0			0	0	13626.48	0	0	24350.36	45663.51	0	0	3319.86	34.43	0
		46			7953.14	4895.27		0	10238.11		1375.04	0	0	0	0		0			0	0	13292.53	0	0	23660.77	44279.17	0	0	3314.01	18.25	0
		47			7953.14	4895.27		0	9931.36		1286.22	0	0	0	0		0			0	0	12991.29	0	0	23036.94	42958.53	0	0	3304.71	9.98	0
		48			7953.14	4895.27		0	9618.75		1193.26	0	0	0	0		0			0	0	12694.52	0	0	22411.74	41678.50	0	0	3284.75	2.75	0
		49			7953.14	4895.27		0	9329.56		1112.70	0	0	0	0		0			0	0	12424.61	0	0	21840.24	40516.23	0	0	3277.52	0.69	0
		50			7953.14	4895.27		0	9060.33		1043.16	0	0	0	0		0			0	0	12149.53	0	0	21280.10	39404.21	0	0	3267.53	0	0
		51			7953.14	4895.27		0	8812.80		974.99	0	0	0	0		0			0	0	11893.39	0	0	20758.86	38318.02	0	0	3254.45	0	0
		52			7953.14	4895.27		0	8571.81		912.68	0	0	0	0		0			0	0	11642.76	0	0	20253.12	37259.37	0	0	3237.58	0	0
		53			7953.14	4895.27		0	8337.01		850.02	0	0	0	0		0			0	0	11400.73	0	0	19768.03	36241.00	0	0	3215.89	0	0
		54			7953.14	4895.27		0	8121.15		800.10	0	0	0	0		0			0	0	11174.54	0	0	19311.52	35320.05	0	0	3201.43	0	0
		55			7953.14	4895.27		0	7905.29		747.08	0	0	0	0		0			0	0	10937.68	0	0	18849.16	34389.82	0	0	3176.99	0	0
		56			7953.14	4895.27		0	7700.79		706.80	0	0	0	0		0			0	0	10720.78	0	0	18415.72	33481.96	0	0	3143.25	0	0
		57			7953.14	4895.27		0	7505.92		660.67	0	0	0	0		0			0	0	10492.87	0	0	17985.37	32594.76	0	0	3103.31	0	0
		58			7953.14	4895.27		0	7322.77		620.73	0	0	0	0		0			0	0	10277.70	0	0	17579.47	31769.53	0	0	3060.28	0	0
		59			7953.14	4895.27		0	7133.07		581.48	0	0	0	0		0			0	0	10073.20	0	0	17179.07	30941.54	0	0	3005.54	0	0
		60			7953.14	4895.27		0	6952.33		547.74	0	0	0	0		0			0	0	9871.80	0	0	16789.35	30136.97	0	0	2948.73	0	0
		61			7953.14	4895.27		0	6780.88		510.91	0	0	0	0		0			0	0	9662.13	0	0	16397.56	29348.92	0	0	2899.84	0	0
		62			7953.14	4895.27		0	6608.74		481.64	0	0	0	0		0			0	0	9462.45	0	0	16016.11	28583.24	0	0	2845.10	0	0
		63			7953.14	4895.27		0	6443.83		451.00	0	0	0	0		0			0	0	9262.08	0	0	15643.94	27836.85	0	0	2782.10	0	0
		64			7953.14	4895.27		0	6286.84		424.49	0	0	0	0		0			0	0	9064.12	0	0	15288.30	27115.25	0	0	2724.26	0	0
		65			7952.80	4895.27		0	6126.41		396.95	0	0	0	0		0			0	0	8870.64	0	0	14930.26	26386.41	0	0	2651.96	0	0
		66			7952.45	4895.27		0	5972.86		373.88	0	0	0	0		0			0	0	8678.53	0	0	14577.72	25671.01	0	0	2579.67	0	0
		67			7951.42	4895.27		0	5822.07		350.13	0	0	0	0		0			0	0	8493.31	0	0	14239.29	24966.62	0	0	2508.40	0	0
		68			7950.39	4895.27		0	5672.99		328.44	0	0	0	0		0			0	0	8300.86	0	0	13890.88	24293.55	0	0	2430.94	0	0
		69			7949.35	4895.27		0	5522.55		307.78	0	0	0	0		0			0	0	8098.43	0	0	13535.93	23606.03	0	0	2341.77	0	0
		70			7948.32	4895.27		0	5380.01		286.78	0	0	0	0		0			0	0	7904.94	0	0	13195.44	22932.28	0	0	2242.96	0	0
		71			7946.60	4894.93		0	5238.17		267.85	0	0	0	0		0			0	0	7714.56	0	0	12859.43	22260.26	0	0	2127.29	0	0
		72			7943.50	4894.58		0	5100.12		247.54	0	0	0	0		0			0	0	7524.86	0	0	12529.61	21604.06	0	0	2006.79	0	0
		73			7935.93	4893.90		0	4946.23		228.60	0	0	0	0		0			0	0	7325.87	0	0	12178.45	20910.35	0	0	1852.55	0	0
		74			7932.48	4893.21		0	4807.83		210.70	0	0	0	0		0			0	0	7126.88	0	0	11839.34	20239.01	0	0	1684.20	0	0
		75			7928.35	4892.86		0	4664.61		191.42	0	0	0	0		0			0	0	6939.59	0	0	11508.83	19589.01	0	0	1494.16	0	0
		76			7923.53	4892.17		0	4510.72		173.86	0	0	0	0		0			0	0	6737.50	0	0	11157.67	18924.21	0	0	1287.94	0	0
		77			7918.37	4891.14		0	4374.73		159.40	0	0	0	0		0			0	0	6523.36	0	0	10810.64	18249.43	0	0	1075.52	0	0
		78			7910.79	4889.08		0	4221.52		144.94	0	0	0	0		0			0	0	6317.14	0	0	10456.72	17555.02	0	0	850.02	0	0
		79			7900.12	4886.67		0	4070.04		129.10	0	0	0	0		0			0	0	6101.28	0	0	10095.23	16843.75	0	0	615.91	0	0
		80			7887.73	4883.22		0	3922.69		115.33	0	0	0	0		0			0	0	5881.28	0	0	9732.36	16138.32	0	0	418.30	0	0
		81			7873.96	4877.37		0	3765.36		99.50	0	0	0	0		0			0	0	5645.45	0	0	9341.26	15413.97	0	0	257.52	0	0
		82			7865.35	4874.96		0	3593.91		86.07	0	0	0	0		0			0	0	5401.02	0	0	8935.02	14655.18	0	0	148.04	0	0
		83			7826.10	4856.37		0	3396.98		69.89	0	0	0	0		0			0	0	5133.17	0	0	8469.21	13818.93	0	0	84.35	0	0
		84			7721.79	4801.63		0	3158.40		58.18	0	0	0	0		0			0	0	4831.24	0	0	7911.14	12848.41	0	0	35.46	0	0
		85			7518.66	4685.61		0	2861.63		42.00	0	0	0	0		0			0	0	4484.55	0	0	7240.14	11728.14	0	0	11.36	0	0
		86			7097.61	4438.76		0	2483.27		28.57	0	0	0	0		0			0	0	4040.09	0	0	6394.94	10445.71	0	0	3.10	0	0
		87			6482.05	4104.81		0	2054.99		21.00	0	0	0	0		0			0	0	3490.62	0	0	5406.18	9018.33	0	0	0.69	0	0
		88			5753.56	3700.63		0	1672.84		15.49	0	0	0	0		0			0	0	2900.19	0	0	4430.84	7602.67	0	0	0.34	0	0
		89			4902.16	3204.87		0	1325.12		10.33	0	0	0	0		0			0	0	2291.16	0	0	3472.03	6203.18	0	0	0	0	0
		90			4009.79	2645.42		0	977.75		6.20	0	0	0	0		0			0	0	1747.21	0	0	2595.16	4888.39	0	0	0	0	0
		91			3212.10	2150.01		0	704.73		4.13	0	0	0	0		0			0	0	1316.17	0	0	1913.84	3757.09	0	0	0	0	0
		92			2408.91	1647.71		0	486.46		0.69	0	0	0	0		0			0	0	897.53	0	0	1321.33	2712.90	0	0	0	0	0
		93			1665.27	1162.62		0	309.85		0.69	0	0	0	0		0			0	0	543.61	0	0	810.43	1818.81	0	0	0	0	0
		94			1068.29	776.69		0	182.12		0	0	0	0	0		0			0	0	308.47	0	0	455.13	1135.43	0	0	0	0	0
		95			598.35	452.04		0	92.27		0	0	0	0	0		0			0	0	143.56	0	0	224.81	626.93	0	0	0	0	0
		96			268.88	210.01		0	40.28		0	0	0	0	0		0			0	0	43.72	0	0	83.66	278.18	0	0	0	0	0
		97			100.18	81.25		0	23.07		0	0	0	0	0		0			0	0	12.39	0	0	35.46	102.59	0	0	0	0	0
		98			27.20	25.82		0	11.71		0	0	0	0	0		0			0	0	1.72	0	0	13.77	27.20	0	0	0	0	0
		99			7.57	7.57		0	4.82		0	0	0	0	0		0			0	0	0	0	0	3.44	7.57	0	0	0	0	0
		100			0.34	0.34		0	0.34		0	0	0	0	0		0			0	0	0	0	0	0	0.34	0	0	0	0	0

## Sheet: 8
		Details
				VOI volume unit: mm³
		Dose %			PTV_14Gy	CTV		Right Eye	White Matter		Optic Chiasm	Right Optic Nerve	Right Lens	Left Eye	Left Optic Nerve		Left Lens			Cerebellum	Brain Stem	Pituitary Gland	Whole Brain	* Skin_Max_8Gy	* SKIN_3MM	[PTV_14Gy] Shell 1	[PTV_14Gy] Shell 2
		0			27388.60	20712.73		5561.79	471060.64		876.18	919.91	173.17	5561.79	861.38		173.17			134478.00	24736.98	565.30	1296244.16	3571998.76	271744.98	6209.72	8764.60
		1			27388.60	20712.73		0	235510.53		0	0	0	0	0		0			117908.29	7022.22	328.44	659889.98	1336361.71	107904.30	6209.72	8764.60
		2			27388.60	20712.73		0	176504.91		0	0	0	0	0		0			83360.11	2376.54	227.91	495101.50	1047785.03	88979.74	6209.72	8764.60
		3			27388.60	20712.73		0	141351.48		0	0	0	0	0		0			62584.03	1066.57	153.89	399593.24	883376.98	78343.99	6209.72	8764.60
		4			27388.60	20712.73		0	109410.85		0	0	0	0	0		0			47907.85	106.38	47.85	319352.97	745966.78	69152.15	6209.72	8764.60
		5			27388.60	20712.73		0	92171.19		0	0	0	0	0		0			38691.56	0	0	275842.91	666034.29	63701.21	6209.72	8761.50
		6			27388.60	20712.73		0	82210.22		0	0	0	0	0		0			33142.85	0	0	243892.64	604911.71	59710.70	6209.72	8724.32
		7			27388.60	20712.73		0	74347.63		0	0	0	0	0		0			29253.21	0	0	215849.91	551194.53	56479.31	6209.72	8683.01
		8			27388.60	20712.73		0	67078.22		0	0	0	0	0		0			26145.42	0	0	190634.03	504930.26	54269.40	6209.72	8639.28
		9			27388.60	20712.73		0	61118.79		0	0	0	0	0		0			23451.11	0	0	172380.13	471876.58	52366.58	6209.72	8601.41
		10			27388.60	20712.73		0	56383.60		0	0	0	0	0		0			21230.52	0	0	158640.73	446329.17	50640.72	6209.72	8557.69
		11			27388.60	20712.73		0	52660.59		0	0	0	0	0		0			19450.61	0	0	148254.24	425356.51	48861.15	6209.72	8527.39
		12			27388.60	20712.73		0	49690.17		0	0	0	0	0		0			17965.40	0	0	139654.20	406820.99	46994.14	6209.72	8493.66
		13			27388.60	20712.73		0	47226.53		0	0	0	0	0		0			16723.94	0	0	132498.06	390468.18	44999.40	6209.72	8464.39
		14			27388.60	20712.73		0	44972.55		0	0	0	0	0		0			15645.66	0	0	126261.48	375507.63	42868.33	6209.72	8419.29
		15			27388.60	20712.73		0	42975.05		0	0	0	0	0		0			14691.67	0	0	120741.69	361501.06	40639.48	6209.72	8385.21
		16			27388.60	20712.73		0	41148.32		0	0	0	0	0		0			13845.10	0	0	115666.36	348253.98	38288.07	6209.72	8345.27
		17			27388.60	20712.73		0	39508.18		0	0	0	0	0		0			13097.67	0	0	110934.62	335623.15	36033.05	6209.72	8308.09
		18			27388.60	20712.73		0	38033.65		0	0	0	0	0		0			12404.98	0	0	106730.66	323589.29	33723.30	6209.72	8269.19
		19			27388.60	20712.73		0	36636.91		0	0	0	0	0		0			11751.89	0	0	102862.36	312014.02	31316.11	6209.72	8228.56
		20			27388.60	20712.73		0	35386.16		0	0	0	0	0		0			11165.24	0	0	99299.44	300961.69	28758.48	6209.72	8188.63
		21			27388.60	20712.73		0	34235.24		0	0	0	0	0		0			10599.60	0	0	96023.65	290580.71	26055.22	6209.72	8145.94
		22			27388.60	20712.73		0	33140.09		0	0	0	0	0		0			10086.62	0	0	93022.24	280558.47	23202.20	6209.72	8103.59
		23			27388.60	20712.73		0	32148.23		0	0	0	0	0		0			9602.23	0	0	90230.84	270756.22	20253.47	6209.72	8055.05
		24			27388.60	20712.73		0	31193.21		0	0	0	0	0		0			9159.49	0	0	87588.86	261272.42	17450.71	6209.72	8008.91
		25			27388.60	20712.73		0	30302.56		0	0	0	0	0		0			8753.24	0	0	85108.00	252164.92	14779.81	6209.72	7934.89
		26			27388.60	20712.73		0	29433.26		0	0	0	0	0		0			8365.58	0	0	82700.13	243162.77	12245.93	6209.03	7872.24
		27			27388.60	20712.73		0	28593.57		0	0	0	0	0		0			7996.52	0	0	80371.44	234376.82	9846.66	6208.35	7783.41
		28			27388.60	20712.73		0	27801.39		0	0	0	0	0		0			7667.73	0	0	78245.87	226034.99	7644.67	6207.31	7700.44
		29			27388.60	20712.73		0	27013.00		0	0	0	0	0		0			7353.75	0	0	76141.65	217911.09	5671.96	6205.25	7615.40
		30			27388.60	20712.73		0	26251.46		0	0	0	0	0		0			7055.95	0	0	74158.28	210099.10	3965.38	6201.80	7519.01
		31			27388.60	20712.73		0	25558.43		0	0	0	0	0		0			6784.32	0	0	72292.98	202538.44	2522.86	6197.33	7421.92
		32			27388.60	20712.73		0	24860.58		0	0	0	0	0		0			6526.46	0	0	70436.99	195327.22	1451.13	6193.20	7323.80
		33			27388.60	20712.73		0	24224.35		0	0	0	0	0		0			6274.79	0	0	68736.26	188454.76	685.80	6181.49	7208.13
		34			27388.60	20712.73		0	23582.97		0	0	0	0	0		0			6034.14	0	0	67016.60	181831.56	236.86	6170.13	7084.19
		35			27388.60	20712.73		0	22960.17		0	0	0	0	0		0			5804.16	0	0	65351.67	175515.11	54.40	6150.16	6958.87
		36			27388.60	20712.73		0	22388.67		0	0	0	0	0		0			5593.47	0	0	63792.79	169559.12	7.23	6127.10	6819.78
		37			27388.60	20712.73		0	21786.19		0	0	0	0	0		0			5380.01	0	0	62200.51	163787.67	0	6105.06	6658.32
		38			27388.60	20712.73		0	21180.26		0	0	0	0	0		0			5187.91	0	0	60681.21	158269.94	0	6075.80	6481.01
		39			27388.60	20712.73		0	20612.20		0	0	0	0	0		0			5000.28	0	0	59216.66	152982.54	0	6042.40	6290.28
		40			27388.60	20712.73		0	20071.34		0	0	0	0	0		0			4808.17	0	0	57773.79	147982.95	0	5996.96	6100.93
		41			27388.60	20712.73		0	19517.40		0	0	0	0	0		0			4638.44	0	0	56398.06	143178.56	0	5956.33	5892.30
		42			27388.60	20712.73		0	18999.26		0	0	0	0	0		0			4471.81	0	0	55090.16	138590.38	0	5902.97	5675.06
		43			27388.60	20712.73		0	18451.52		0	0	0	0	0		0			4313.10	0	0	53740.93	134087.93	0	5848.58	5482.61
		44			27388.60	20712.73		0	17923.40		0	0	0	0	0		0			4163.68	0	0	52465.04	129861.93	0	5795.21	5267.09
		45			27388.60	20712.73		0	17430.74		0	0	0	0	0		0			4018.74	0	0	51246.99	125810.48	0	5737.37	5021.28
		46			27388.60	20712.73		0	16951.16		0	0	0	0	0		0			3881.72	0	0	50078.86	121988.32	0	5672.65	4798.88
		47			27388.60	20712.73		0	16476.75		0	0	0	0	0		0			3747.45	0	0	48916.93	118296.29	0	5601.04	4568.21
		48			27388.60	20712.73		0	16028.15		0	0	0	0	0		0			3614.56	0	0	47789.08	114780.19	0	5536.32	4384.71
		49			27388.60	20712.73		0	15587.48		0	0	0	0	0		0			3499.92	0	0	46686.70	111411.45	0	5462.99	4195.70
		50			27388.60	20712.73		0	15126.49		0	0	0	0	0		0			3377.70	0	0	45569.18	108150.45	0	5381.39	4017.37
		51			27388.60	20712.73		0	14701.66		0	0	0	0	0		0			3267.88	0	0	44533.25	105068.49	0	5316.32	3841.44
		52			27388.60	20712.73		0	14267.87		0	0	0	0	0		0			3149.10	0	0	43479.42	102115.97	0	5258.49	3657.60
		53			27388.60	20712.73		0	13850.95		0	0	0	0	0		0			3046.16	0	0	42508.56	99267.77	0	5197.55	3470.31
		54			27388.60	20712.73		0	13439.19		0	0	0	0	0		0			2947.70	0	0	41549.06	96560.72	0	5127.32	3271.32
		55			27388.60	20712.73		0	13030.19		0	0	0	0	0		0			2843.38	0	0	40588.52	93899.11	0	5056.39	3058.90
		56			27388.60	20712.73		0	12623.60		0	0	0	0	0		0			2745.26	0	0	39661.39	91389.68	0	4984.10	2858.88
		57			27388.60	20712.73		0	12211.16		0	0	0	0	0		0			2648.87	0	0	38724.26	88881.62	0	4900.78	2624.77
		58			27388.60	20712.73		0	11835.55		0	0	0	0	0		0			2565.21	0	0	37854.62	86557.06	0	4828.14	2380.67
		59			27388.60	20712.73		0	11473.03		0	0	0	0	0		0			2471.56	0	0	37011.49	84303.77	0	4746.89	2156.55
		60			27388.60	20712.73		0	11070.91		0	0	0	0	0		0			2376.89	0	0	36110.51	82050.48	0	4637.07	1931.74
		61			27388.60	20712.73		0	10698.75		0	0	0	0	0		0			2300.46	0	0	35249.82	79919.06	0	4528.27	1712.09
		62			27388.26	20712.73		0	10343.45		0	0	0	0	0		0			2219.90	0	0	34432.51	77890.93	0	4426.37	1516.54
		63			27387.57	20712.73		0	10004.34		0	0	0	0	0		0			2137.96	0	0	33627.25	75896.87	0	4320.68	1344.40
		64			27386.88	20712.73		0	9658.69		0	0	0	0	0		0			2056.02	0	0	32813.03	73951.02	0	4211.19	1206.69
		65			27385.51	20712.73		0	9310.97		0	0	0	0	0		0			1979.25	0	0	32028.77	72039.25	0	4094.14	1067.26
		66			27383.78	20712.73		0	8944.66		0	0	0	0	0		0			1899.72	0	0	31202.85	70148.14	0	3958.84	957.78
		67			27382.75	20712.73		0	8622.76		0	0	0	0	0		0			1830.52	0	0	30424.78	68310.39	0	3822.51	858.97
		68			27377.93	20712.73		0	8278.83		0	0	0	0	0		0			1752.03	0	0	29627.44	66497.43	0	3681.70	769.11
		69			27375.87	20712.73		0	7909.76		0	0	0	0	0		0			1684.20	0	0	28850.06	64713.38	0	3531.25	668.93
		70			27373.46	20712.73		0	7551.03		0	0	0	0	0		0			1614.66	0	0	28055.47	62965.83	0	3386.31	577.70
		71			27369.32	20712.73		0	7212.26		0	0	0	0	0		0			1543.05	0	0	27274.99	61223.45	0	3232.76	475.45
		72			27361.06	20712.04		0	6843.88		0	0	0	0	0		0			1477.29	0	0	26456.65	59444.23	0	3087.48	382.15
		73			27353.83	20711.35		0	6452.78		0	0	0	0	0		0			1406.72	0	0	25609.04	57652.95	0	2952.17	299.52
		74			27342.13	20709.29		0	6056.52		0	0	0	0	0		0			1339.93	0	0	24735.61	55848.94	0	2791.40	241.68
		75			27326.98	20706.53		0	5667.14		0	0	0	0	0		0			1270.38	0	0	23813.29	54033.91	0	2630.62	188.66
		76			27304.94	20704.12		0	5296.70		0	0	0	0	0		0			1205.66	0	0	22855.51	52201.33	0	2455.38	131.17
		77			27281.53	20699.65		0	4931.77		0	0	0	0	0		0			1142.31	0	0	21885.68	50414.53	0	2289.10	89.51
		78			27254.34	20697.58		0	4541.36		0	0	0	0	0		0			1077.24	0	0	20851.82	48560.94	0	2103.53	51.99
		79			27212.33	20692.07		0	4166.09		0	0	0	0	0		0			1013.55	0	0	19830.35	46717.34	0	1885.26	20.31
		80			27163.10	20683.12		0	3794.62		0	0	0	0	0		0			946.76	0	0	18825.75	44899.56	0	1635.32	3.79
		81			27089.43	20663.84		0	3339.83		0	0	0	0	0		0			886.86	0	0	17664.85	42922.03	0	1333.04	0
		82			26927.27	20583.63		0	2921.88		0	0	0	0	0		0			818.00	0	0	16421.32	40793.37	0	1007.35	0
		83			26605.37	20406.32		0	2446.09		0	0	0	0	0		0			743.29	0	0	14948.16	38298.74	0	688.21	0
		84			25841.42	19910.22		0	1961.00		0	0	0	0	0		0			660.32	0	0	13302.86	35285.97	0	436.89	0
		85			24461.56	18921.46		0	1448.03		0	0	0	0	0		0			582.52	0	0	11464.08	31790.87	0	248.91	0
		86			22226.52	17212.81		0	1016.31		0	0	0	0	0		0			507.12	0	0	9277.57	27703.27	0	113.61	0
		87			19602.44	15196.73		0	703.36		0	0	0	0	0		0			451.00	0	0	7026.00	23473.14	0	45.79	0
		88			17294.06	13514.93		0	508.84		0	0	0	0	0		0			401.08	0	0	5297.04	19931.91	0	15.49	0
		89			15058.67	11953.29		0	382.84		0	0	0	0	0		0			352.88	0	0	3899.97	16789.70	0	3.10	0
		90			12984.75	10531.09		0	291.60		0	0	0	0	0		0			311.57	0	0	2900.88	14093.66	0	0.69	0
		91			10851.61	9024.87		0	206.57		0	0	0	0	0		0			271.63	0	0	2065.66	11518.13	0	0.34	0
		92			8785.95	7490.09		0	131.17		0	0	0	0	0		0			227.57	0	0	1489.00	9163.27	0	0	0
		93			6726.48	5909.86		0	84.69		0	0	0	0	0		0			193.14	0	0	1087.23	6908.60	0	0	0
		94			4692.84	4234.61		0	54.74		0	0	0	0	0		0			156.65	0	0	756.38	4775.12	0	0	0
		95			2940.47	2700.16		0	29.26		0	0	0	0	0		0			124.97	0	0	509.53	2982.81	0	0	0
		96			1555.44	1414.29		0	12.39		0	0	0	0	0		0			89.17	0	0	346.69	1576.44	0	0	0
		97			663.42	586.30		0	5.16		0	0	0	0	0		0			61.63	0	0	196.24	671.00	0	0	0
		98			235.83	202.43		0	0		0	0	0	0	0		0			28.23	0	0	78.84	236.86	0	0	0
		99			43.38	38.21		0	0		0	0	0	0	0		0			6.20	0	0	12.74	43.38	0	0	0
		100			0.34	0.34		0	0		0	0	0	0	0		0			0	0	0	0	0.34	0	0	0

## Sheet: 9
		Details
				VOI volume unit: mm³
		Dose %			PTV_15GY	GTV		Right Eye	Gray Matter		White Matter	Optic Chiasm	Right Optic Nerve	Right Lens	Left Eye		Left Optic Nerve			Left Lens	Cerebrospinal Fluid	Cerebellum	Brain Stem	Pituitary Gland	Whole Brain	* Skin	RT EAR_LIMIT_8GY	* SKIN-3mm	[PTV_15GY] Shell 1	[PTV_15GY] Shell 2	[PTV_15GY] Shell 3
		0			26104.45	16651.30		5561.79	1032111.83		443941.95	685.46	918.88	173.17	5561.79		901.32			173.17	23052.09	134359.57	23394.30	413.82	1237429.96	3284328.22	3402.83	309274.60	8136.64	12565.07	19101.17
		1			26104.45	16651.30		85.72	961624.92		426666.48	685.46	582.52	0	60.25		627.27			0	23026.62	134359.57	23394.30	413.82	1154191.03	2922047.02	3206.25	238240.30	8136.64	12475.22	15057.64
		2			26104.45	16651.30		1.38	883418.29		398538.03	685.46	449.63	0	0		485.43			0	22298.13	134359.57	23394.30	413.82	1068992.14	2646703.66	3206.25	203485.20	8136.64	12475.22	15057.64
		3			26104.45	16651.30		0	819786.97		374512.32	685.46	386.62	0	0		416.23			0	21925.96	134359.57	23394.30	413.82	1000861.81	2423304.79	3206.25	172676.21	8136.64	12475.22	15057.64
		4			26104.45	16651.30		0	753144.60		343340.46	685.46	337.05	0	0		350.13			0	21074.91	134359.57	23394.30	413.82	931088.59	2217364.90	3206.25	144683.05	8136.64	12475.22	14995.67
		5			26104.45	16651.30		0	699470.46		318617.59	685.46	281.96	0	0		224.81			0	19283.64	134359.57	23394.30	413.82	875460.33	2029728.48	3206.25	118337.26	8136.64	12475.22	14949.88
		6			26104.45	16651.30		0	649268.00		296792.16	584.93	215.86	0	0		0.69			0	17090.25	134359.57	23394.30	413.82	823686.25	1843422.36	3206.25	98902.49	8136.64	12475.22	14890.32
		7			26104.45	16651.30		0	596205.29		272417.01	386.62	169.38	0	0		0			0	15448.05	134331.33	23394.30	298.83	768640.16	1660805.84	3206.25	85736.65	8136.64	12475.22	14836.27
		8			26104.45	16651.30		0	548827.63		250983.71	286.44	136.68	0	0		0			0	14241.01	134123.05	23389.48	225.16	718765.46	1494477.76	3122.25	74879.54	8136.64	12472.12	14742.63
		9			26104.45	16651.30		0	503827.20		231388.50	210.70	77.81	0	0		0			0	13584.13	133563.94	23358.84	183.50	670667.22	1342943.60	2940.12	65914.91	8136.64	12461.79	14534.34
		10			26104.45	16651.30		0	460601.51		213706.09	145.97	20.66	0	0		0			0	12998.86	132482.57	23321.66	147.01	624277.29	1207119.82	2644.05	58380.41	8136.64	12450.09	14132.22
		11			26104.45	16651.30		0	418982.57		196765.26	53.71	0	0	0		0			0	12381.23	130775.30	23267.61	72.64	579472.06	1084166.49	2346.59	52188.93	8136.64	12434.94	13665.04
		12			26104.45	16651.30		0	380067.92		179655.73	6.20	0	0	0		0			0	11659.97	128796.05	23000.11	24.79	537254.76	974646.85	2106.63	47316.73	8136.64	12416.35	13098.36
		13			26104.45	16651.30		0	342150.98		162722.47	0	0	0	0		0			0	10813.74	126632.96	21893.94	6.54	494925.92	875706.83	1937.93	42853.87	8136.64	12391.56	12487.27
		14			26104.45	16651.30		0	304888.52		145083.45	0	0	0	0		0			0	9559.54	124350.06	20580.18	0	452981.98	785268.74	1811.93	38697.41	8136.64	12361.61	11868.95
		15			26104.45	16651.30		0	271750.49		127779.40	0	0	0	0		0			0	8253.01	122007.25	19456.81	0	415417.92	711330.45	1697.29	35113.49	8136.64	12325.11	11214.48
		16			26104.45	16651.30		0	243216.13		113112.17	0	0	0	0		0			0	7396.79	119576.32	18277.32	0	382173.17	650053.64	1586.08	31795.69	8136.64	12280.36	10581.35
		17			26104.45	16651.30		0	218633.04		100038.60	0	0	0	0		0			0	6663.13	116923.32	17018.30	0	352377.38	597159.97	1466.28	28597.02	8136.64	12210.81	9996.42
		18			26104.45	16651.30		0	196578.32		88129.38	0	0	0	0		0			0	5886.10	114101.62	15676.30	0	324839.36	550164.80	1327.53	25208.30	8136.64	12121.99	9255.54
		19			26104.45	16651.30		0	177869.28		77993.52	0	0	0	0		0			0	5240.24	111424.53	14092.29	0	300606.40	509160.39	1138.52	21964.52	8136.64	11996.33	8471.28
		20			26104.45	16651.30		0	162474.59		69618.98	0	0	0	0		0			0	4700.41	108883.76	12449.05	0	279800.37	473535.31	889.96	19068.81	8136.64	11860.34	7652.59
		21			26104.45	16651.30		0	150091.64		62876.67	0	0	0	0		0			0	4178.83	106465.22	10809.61	0	262502.18	443489.23	669.27	16588.64	8136.64	11722.63	6802.57
		22			26104.45	16651.30		0	139609.79		57238.79	0	0	0	0		0			0	3679.29	104131.37	9368.46	0	247627.70	417136.56	519.51	14402.82	8136.64	11557.03	5940.50
		23			26104.45	16651.30		0	130232.72		52471.93	0	0	0	0		0			0	3242.06	101914.57	8016.14	0	234211.23	393348.05	416.58	12427.71	8136.64	11391.78	5170.69
		24			26104.45	16651.30		0	122168.03		48560.60	0	0	0	0		0			0	2859.56	99795.89	6789.14	0	222524.75	372087.24	324.31	10577.22	8136.64	11210.69	4461.14
		25			26104.45	16651.30		0	115165.44		45331.97	0	0	0	0		0			0	2577.95	97797.70	5668.52	0	212259.79	352863.50	249.26	8843.44	8136.64	11007.91	3890.33
		26			26104.45	16651.30		0	108848.99		42537.48	0	0	0	0		0			0	2320.77	95877.33	4657.72	0	202905.09	335268.89	180.75	7283.87	8135.26	10807.88	3369.78
		27			26104.45	16651.30		0	102873.72		39938.87	0	0	0	0		0			0	2050.86	93868.82	3760.19	0	193930.14	318565.26	114.99	5834.46	8134.92	10611.65	2891.93
		28			26104.45	16651.30		0	97336.72		37594.00	0	0	0	0		0			0	1769.24	91795.92	3029.64	0	185518.42	302937.50	70.23	4525.52	8133.54	10394.75	2438.17
		29			26104.45	16651.30		0	92317.16		35465.34	0	0	0	0		0			0	1507.24	89839.74	2410.63	0	177903.36	288658.96	34.08	3360.49	8132.85	10174.41	2014.02
		30			26104.45	16651.30		0	87729.33		33389.01	0	0	0	0		0			0	1261.77	87958.96	1899.72	0	170906.62	275431.50	16.18	2358.64	8131.13	9946.16	1570.25
		31			26104.45	16651.30		0	83489.90		31443.50	0	0	0	0		0			0	1051.08	86180.42	1467.31	0	164454.19	263264.41	5.51	1595.72	8129.07	9703.79	1183.62
		32			26104.45	16651.30		0	79494.22		29602.99	0	0	0	0		0			0	864.82	84454.22	1085.16	0	158390.78	251872.29	1.72	1034.21	8127.69	9442.48	837.97
		33			26104.45	16651.30		0	75716.47		27931.18	0	0	0	0		0			0	698.88	82808.92	760.85	0	152705.74	241227.93	0	619.70	8126.31	9148.13	558.76
		34			26104.45	16651.30		0	72156.65		26350.61	0	0	0	0		0			0	551.53	81188.07	487.50	0	147342.59	231179.87	0	347.03	8124.59	8803.16	359.77
		35			26104.45	16651.30		0	68751.41		24851.97	0	0	0	0		0			0	416.58	79623.33	279.55	0	142269.33	221689.53	0	178.68	8123.56	8429.96	179.02
		36			26104.45	16651.30		0	65571.67		23428.39	0	0	0	0		0			0	297.11	78048.26	128.07	0	137506.60	212790.32	0	78.15	8121.49	8054.70	60.94
		37			26104.45	16651.30		0	62795.07		22170.40	0	0	0	0		0			0	183.84	76488.00	37.87	0	133187.30	204588.95	0	22.72	8119.43	7677.37	4.82
		38			26104.45	16651.30		0	60220.23		20973.35	0	0	0	0		0			0	112.58	74923.95	3.10	0	129127.93	197030.35	0	2.41	8118.05	7245.31	0
		39			26104.45	16651.30		0	57924.93		19850.32	0	0	0	0		0			0	60.59	73370.23	0	0	125352.25	190054.62	0	0	8115.98	6770.21	0
		40			26104.45	16651.30		0	55811.76		18807.85	0	0	0	0		0			0	31.33	71799.98	0	0	121788.29	183564.31	0	0	8112.54	6285.81	0
		41			26104.45	16651.30		0	53862.81		17831.13	0	0	0	0		0			0	10.33	70201.16	0	0	118363.43	177372.83	0	0	8109.44	5779.03	0
		42			26104.45	16651.30		0	52018.52		16923.27	0	0	0	0		0			0	0.34	68522.12	0	0	114964.38	171331.12	0	0	8105.31	5246.78	0
		43			26104.45	16651.30		0	50253.07		16067.75	0	0	0	0		0			0	0	66848.59	0	0	111681.70	165568.95	0	0	8097.39	4742.76	0
		44			26104.45	16651.30		0	48595.72		15279.35	0	0	0	0		0			0	0	65147.86	0	0	108490.60	160079.80	0	0	8086.03	4315.86	0
		45			26104.45	16651.30		0	47029.60		14540.53	0	0	0	0		0			0	0	63417.87	0	0	105356.65	154768.99	0	0	8069.51	3906.51	0
		46			26104.45	16651.30		0	45548.18		13843.37	0	0	0	0		0			0	0	61636.24	0	0	102259.19	149649.94	0	0	8055.74	3506.46	0
		47			26104.45	16651.30		0	44160.74		13203.36	0	0	0	0		0			0	0	59841.18	0	0	99237.13	144709.56	0	0	8027.85	3130.85	0
		48			26104.45	16651.30		0	42814.27		12592.62	0	0	0	0		0			0	0	58044.74	0	0	96263.61	139954.41	0	0	7998.24	2795.18	0
		49			26104.45	16651.30		0	41564.55		12031.79	0	0	0	0		0			0	0	56386.01	0	0	93501.47	135505.66	0	0	7962.44	2472.60	0
		50			26104.45	16651.30		0	40334.10		11487.83	0	0	0	0		0			0	0	54751.04	0	0	90798.55	131213.56	0	0	7934.89	2142.44	0
		51			26104.45	16651.30		0	39212.79		10987.94	0	0	0	0		0			0	0	53141.55	0	0	88212.00	127135.95	0	0	7907.01	1813.31	0
		52			26104.45	16651.30		0	38094.24		10501.13	0	0	0	0		0			0	0	51455.97	0	0	85547.99	123034.58	0	0	7863.63	1495.54	0
		53			26104.45	16651.30		0	37044.19		10050.48	0	0	0	0		0			0	0	49833.74	0	0	83023.41	119132.54	0	0	7826.45	1170.89	0
		54			26104.45	16651.30		0	36006.89		9605.33	0	0	0	0		0			0	0	48329.93	0	0	80623.11	115406.43	0	0	7782.72	876.87	0
		55			26104.45	16651.30		0	35030.52		9185.65	0	0	0	0		0			0	0	46892.92	0	0	78351.91	111892.40	0	0	7732.46	619.70	0
		56			26104.45	16651.30		0	34086.86		8785.60	0	0	0	0		0			0	0	45535.09	0	0	76185.38	108517.80	0	0	7667.73	394.54	0
		57			26104.45	16651.30		0	33165.23		8400.36	0	0	0	0		0			0	0	44222.37	0	0	74087.01	105259.91	0	0	7592.34	233.08	0
		58			26104.45	16651.30		0	32280.43		8024.06	0	0	0	0		0			0	0	42999.50	0	0	72120.84	102175.87	0	0	7521.42	110.86	0
		59			26104.11	16651.30		0	31418.02		7659.13	0	0	0	0		0			0	0	41780.07	0	0	70169.14	99179.63	0	0	7438.45	29.61	0
		60			26103.76	16651.30		0	30577.64		7335.85	0	0	0	0		0			0	0	40627.08	0	0	68312.45	96321.44	0	0	7330.34	18.25	0
		61			26103.76	16651.30		0	29761.02		6994.67	0	0	0	0		0			0	0	39477.20	0	0	66486.41	93498.72	0	0	7220.86	7.57	0
		62			26103.76	16651.30		0	28943.36		6674.15	0	0	0	0		0			0	0	38357.27	0	0	64695.14	90772.05	0	0	7088.66	0	0
		63			26103.76	16651.30		0	28203.16		6401.14	0	0	0	0		0			0	0	37256.27	0	0	62988.90	88195.48	0	0	6942.69	0	0
		64			26103.76	16651.30		0	27409.60		6091.64	0	0	0	0		0			0	0	36193.14	0	0	61276.47	85598.25	0	0	6794.30	0	0
		65			26103.07	16651.30		0	26687.31		5822.07	0	0	0	0		0			0	0	35111.77	0	0	59600.18	83087.79	0	0	6629.74	0	0
		66			26103.07	16651.30		0	25954.69		5555.60	0	0	0	0		0			0	0	34098.90	0	0	57992.41	80663.39	0	0	6444.52	0	0
		67			26102.39	16651.30		0	25277.50		5290.50	0	0	0	0		0			0	0	33071.93	0	0	56406.67	78283.40	0	0	6252.07	0	0
		68			26102.04	16651.30		0	24619.93		5046.75	0	0	0	0		0			0	0	32053.56	0	0	54845.72	75938.19	0	0	6020.71	0	0
		69			26100.66	16650.95		0	23937.92		4801.29	0	0	0	0		0			0	0	31070.99	0	0	53285.80	73626.02	0	0	5800.03	0	0
		70			26099.29	16650.61		0	23287.58		4562.01	0	0	0	0		0			0	0	30083.60	0	0	51761.34	71353.45	0	0	5577.63	0	0
		71			26098.60	16650.61		0	22680.96		4345.81	0	0	0	0		0			0	0	29119.63	0	0	50291.28	69164.19	0	0	5323.90	0	0
		72			26094.81	16650.61		0	22054.38		4130.29	0	0	0	0		0			0	0	28136.72	0	0	48779.22	66944.30	0	0	5031.26	0	0
		73			26091.37	16650.61		0	21424.35		3926.13	0	0	0	0		0			0	0	27158.28	0	0	47274.04	64746.78	0	0	4706.61	0	0
		74			26084.83	16650.61		0	20817.74		3731.27	0	0	0	0		0			0	0	26182.60	0	0	45784.01	62545.13	0	0	4308.97	0	0
		75			26080.35	16650.61		0	20235.56		3534.35	0	0	0	0		0			0	0	25204.51	0	0	44320.49	60394.77	0	0	3910.30	0	0
		76			26068.30	16649.57		0	19638.93		3346.72	0	0	0	0		0			0	0	24216.44	0	0	42828.73	58246.83	0	0	3521.95	0	0
		77			26057.63	16648.54		0	19034.73		3146.69	0	0	0	0		0			0	0	23208.39	0	0	41307.72	56048.28	0	0	3127.76	0	0
		78			26030.09	16644.75		0	18427.42		2952.52	0	0	0	0		0			0	0	22189.68	0	0	39768.46	53857.64	0	0	2764.89	0	0
		79			25976.72	16640.28		0	17800.49		2764.89	0	0	0	0		0			0	0	21154.78	0	0	38210.60	51637.75	0	0	2430.59	0	0
		80			25892.03	16624.44		0	17230.37		2593.78	0	0	0	0		0			0	0	20097.51	0	0	36669.96	49433.00	0	0	2106.63	0	0
		81			25737.11	16597.59		0	16580.72		2395.13	0	0	0	0		0			0	0	18998.92	0	0	35008.14	47091.91	0	0	1786.11	0	0
		82			25496.46	16548.36		0	15919.36		2215.42	0	0	0	0		0			0	0	17844.90	0	0	33293.99	44719.50	0	0	1504.83	0	0
		83			25084.01	16428.20		0	15231.84		2030.55	0	0	0	0		0			0	0	16610.67	0	0	31470.35	42209.04	0	0	1220.81	0	0
		84			24561.06	16231.28		0	14525.39		1828.80	0	0	0	0		0			0	0	15324.45	0	0	29575.79	39618.01	0	0	969.48	0	0
		85			23810.88	15889.07		0	13803.44		1644.27	0	0	0	0		0			0	0	13905.00	0	0	27521.84	36830.74	0	0	746.05	0	0
		86			22788.72	15337.54		0	13033.29		1441.14	0	0	0	0		0			0	0	12369.87	0	0	25263.38	33842.07	0	0	505.05	0	0
		87			21439.15	14546.39		0	12200.83		1241.12	0	0	0	0		0			0	0	10739.03	0	0	22816.61	30584.53	0	0	291.95	0	0
		88			19698.84	13444.01		0	11203.80		1035.58	0	0	0	0		0			0	0	9024.53	0	0	20024.18	26905.58	0	0	128.07	0	0
		89			17580.16	12084.12		0	10005.03		794.25	0	0	0	0		0			0	0	7360.98	0	0	17066.84	22987.02	0	0	44.07	0	0
		90			15104.80	10522.48		0	8581.10		554.63	0	0	0	0		0			0	0	5795.21	0	0	13954.92	18947.62	0	0	16.53	0	0
		91			12697.28	9014.89		0	7031.17		347.72	0	0	0	0		0			0	0	4473.53	0	0	11104.65	15266.27	0	0	4.82	0	0
		92			10337.60	7511.78		0	5445.77		177.30	0	0	0	0		0			0	0	3309.88	0	0	8468.87	11894.77	0	0	0	0	0
		93			7930.07	5955.99		0	3917.53		63.00	0	0	0	0		0			0	0	2351.07	0	0	6045.50	8735.34	0	0	0	0	0
		94			5611.02	4359.58		0	2659.88		15.84	0	0	0	0		0			0	0	1562.33	0	0	3986.38	5986.29	0	0	0	0	0
		95			3549.49	2815.15		0	1648.05		5.16	0	0	0	0		0			0	0	927.48	0	0	2373.44	3702.01	0	0	0	0	0
		96			1753.06	1422.21		0	704.73		0	0	0	0	0		0			0	0	435.17	0	0	1010.45	1797.13	0	0	0	0	0
		97			726.77	625.90		0	221.03		0	0	0	0	0		0			0	0	164.56	0	0	322.24	729.52	0	0	0	0	0
		98			207.25	190.39		0	35.80		0	0	0	0	0		0			0	0	37.18	0	0	55.08	207.25	0	0	0	0	0
		99			30.64	30.64		0	1.03		0	0	0	0	0		0			0	0	2.75	0	0	1.38	30.64	0	0	0	0	0
		100			0.34	0.34		0	0		0	0	0	0	0		0			0	0	0	0	0	0	0.34	0	0	0	0	0

## Sheet: 10
		Details
				VOI volume unit: mm³
		Dose %			GTV	PTV 18Gy		Optic Chiasm	Gray Matter		White Matter	Right Eye	Right Optic Nerve	Right Lens	Left Eye		* skin-3mm max 8Gy			Cerebellum	Brain Stem	Pituitary Gland	Whole Brain	* Skin	Left Optic Nerve	Left Lens	Cerebrospinal Fluid	[PTV 18Gy] Shell 1	[PTV 18Gy] Shell 2	[PTV 18Gy] Shell 3
		0			10251.88	14934.73		904.42	1169245.23		504467.90	6381.86	894.43	255.80	6659.69		295294.55			146596.89	26437.02	483.36	1352923.49	3167232.07	853.81	262.68	25450.67	4848.11	8172.10	14063.02
		1			10251.88	14934.73		5.16	954452.94		447466.32	1881.82	0.34	0	3885.85		162570.30			70157.09	4725.54	0	1030257.90	1826663.99	205.88	12.74	24533.86	4848.11	8129.07	9201.49
		2			10251.88	14934.73		0	804570.62		381571.03	1105.82	0	0	675.47		119538.79			34869.40	1355.76	0	847554.62	1452192.29	0	0	22530.86	4848.11	8129.07	9201.49
		3			10251.88	14934.73		0	662051.69		309455.69	818.00	0	0	293.67		94947.78			10886.72	330.51	0	681453.07	1167209.18	0	0	19512.24	4848.11	8129.07	9201.49
		4			10251.88	14934.73		0	546866.97		250035.22	549.47	0	0	16.87		75831.81			5350.06	116.71	0	559575.95	966386.27	0	0	15115.48	4848.11	8129.07	9201.49
		5			10251.88	14934.73		0	459498.45		202074.35	37.87	0	0	0		66402.41			2787.95	25.48	0	469188.47	817471.71	0	0	9744.41	4848.11	8129.07	9201.49
		6			10251.88	14934.73		0	388477.57		164336.10	0	0	0	0		58727.44			1111.33	0	0	395840.28	702294.91	0	0	6802.91	4848.11	8129.07	9179.80
		7			10251.88	14934.73		0	329909.53		131389.49	0	0	0	0		52272.94			289.54	0	0	336264.19	609497.48	0	0	4553.41	4848.11	8129.07	9033.83
		8			10251.88	14934.73		0	284827.16		106706.56	0	0	0	0		47438.26			74.71	0	0	290431.64	538540.64	0	0	2429.91	4848.11	8129.07	8759.78
		9			10251.88	14934.73		0	252145.30		89356.72	0	0	0	0		43542.08			0	0	0	257211.33	485247.61	0	0	1179.84	4848.11	8129.07	8404.14
		10			10251.88	14934.73		0	227330.85		76847.42	0	0	0	0		40358.89			0	0	0	231868.42	444109.62	0	0	500.92	4848.11	8129.07	7921.81
		11			10251.88	14934.73		0	206713.14		67539.55	0	0	0	0		37623.61			0	0	0	210890.94	410007.27	0	0	231.35	4848.11	8129.07	7422.61
		12			10251.88	14934.73		0	189610.84		60161.35	0	0	0	0		35110.73			0	0	0	193450.56	381671.90	0	0	104.66	4848.11	8129.07	6960.25
		13			10251.88	14934.73		0	174774.57		53874.86	0	0	0	0		32504.90			0	0	0	178401.53	356498.38	0	0	33.39	4848.11	8120.46	6447.27
		14			10251.88	14934.73		0	161846.63		48438.38	0	0	0	0		29721.08			0	0	0	165303.17	333795.73	0	0	2.41	4848.11	8097.74	5898.84
		15			10251.88	14934.73		0	150378.77		43816.12	0	0	0	0		26749.63			0	0	0	153671.43	313044.09	0	0	0	4848.11	8067.78	5328.72
		16			10251.88	14934.73		0	140057.00		39743.32	0	0	0	0		23703.81			0	0	0	143182.35	294067.89	0	0	0	4848.11	8016.14	4809.55
		17			10251.88	14934.73		0	131017.33		36182.12	0	0	0	0		20628.04			0	0	0	133934.04	276946.66	0	0	0	4848.11	7939.03	4296.92
		18			10251.88	14934.73		0	123151.63		33279.18	0	0	0	0		17604.25			0	0	0	125854.55	261532.01	0	0	0	4848.11	7840.91	3842.13
		19			10251.88	14934.73		0	116264.03		30699.51	0	0	0	0		14699.93			0	0	0	118829.23	247546.10	0	0	0	4848.11	7716.97	3442.42
		20			10251.88	14934.73		0	110233.67		28417.99	0	0	0	0		11991.51			0	0	0	112677.35	234690.11	0	0	0	4848.11	7568.24	3074.39
		21			10251.88	14934.73		0	104875.00		26357.15	0	0	0	0		9597.75			0	0	0	107217.46	222868.33	0	0	0	4848.11	7391.28	2733.21
		22			10251.88	14934.73		0	100004.17		24526.29	0	0	0	0		7573.40			0	0	0	102282.25	211858.36	0	0	0	4848.11	7194.70	2450.22
		23			10251.88	14934.73		0	95525.13		22914.38	0	0	0	0		5868.54			0	0	0	97766.03	201590.65	0	0	0	4848.11	6997.77	2194.77
		24			10251.88	14934.73		0	91393.12		21494.93	0	0	0	0		4413.29			0	0	0	93606.48	191945.04	0	0	0	4848.11	6782.94	1952.39
		25			10251.88	14934.73		0	87545.14		20211.46	0	0	0	0		3247.22			0	0	0	89724.07	182911.90	0	0	0	4848.11	6544.36	1742.39
		26			10251.88	14934.73		0	84015.61		19052.97	0	0	0	0		2285.65			0	0	0	86147.03	174450.61	0	0	0	4848.11	6274.45	1528.59
		27			10251.88	14934.73		0	80707.80		17993.98	0	0	0	0		1562.67			0	0	0	82795.84	166533.62	0	0	0	4848.11	5969.76	1315.83
		28			10251.88	14934.73		0	77687.11		17026.21	0	0	0	0		1022.85			0	0	0	79735.22	159234.95	0	0	0	4848.11	5663.35	1133.70
		29			10251.88	14934.73		0	74864.73		16134.88	0	0	0	0		641.39			0	0	0	76874.62	152405.53	0	0	0	4848.11	5361.42	961.22
		30			10251.88	14934.73		0	72280.24		15318.60	0	0	0	0		385.25			0	0	0	74251.57	146143.13	0	0	0	4848.11	5061.90	810.43
		31			10251.88	14934.73		0	69823.83		14563.60	0	0	0	0		225.50			0	0	0	71763.83	140184.73	0	0	0	4848.11	4787.51	659.29
		32			10251.88	14934.73		0	67546.09		13857.49	0	0	0	0		124.28			0	0	0	69468.88	134606.07	0	0	0	4848.11	4526.21	545.33
		33			10251.88	14934.73		0	65404.35		13210.59	0	0	0	0		64.72			0	0	0	67306.48	129445.01	0	0	0	4848.11	4283.15	456.17
		34			10251.88	14934.73		0	63364.85		12604.32	0	0	0	0		27.54			0	0	0	65249.42	124504.98	0	0	0	4848.11	4012.55	379.74
		35			10251.88	14934.73		0	61403.16		12001.84	0	0	0	0		15.15			0	0	0	63277.06	119819.38	0	0	0	4848.11	3746.42	313.64
		36			10251.88	14934.73		0	59532.36		11421.73	0	0	0	0		6.89			0	0	0	61401.10	115358.58	0	0	0	4848.11	3489.93	257.86
		37			10251.88	14934.73		0	57729.04		10852.30	0	0	0	0		2.41			0	0	0	59582.62	111153.58	0	0	0	4848.11	3255.14	194.52
		38			10251.88	14934.73		0	55983.55		10270.81	0	0	0	0		0.34			0	0	0	57824.75	107146.54	0	0	0	4848.11	3023.44	157.33
		39			10251.88	14934.73		0	54322.07		9745.79	0	0	0	0		0			0	0	0	56145.71	103362.25	0	0	0	4848.11	2791.74	122.22
		40			10251.88	14934.73		0	52698.81		9264.49	0	0	0	0		0			0	0	0	54512.46	99793.48	0	0	0	4848.11	2603.08	97.09
		41			10251.88	14934.73		0	51209.47		8819.34	0	0	0	0		0			0	0	0	53006.94	96484.63	0	0	0	4848.11	2448.50	80.56
		42			10251.88	14934.73		0	49752.83		8375.91	0	0	0	0		0			0	0	0	51526.20	93306.27	0	0	0	4848.11	2299.77	58.87
		43			10251.88	14934.73		0	48384.67		7954.52	0	0	0	0		0			0	0	0	50138.42	90339.63	0	0	0	4848.11	2159.65	30.64
		44			10251.88	14934.73		0	47088.47		7553.09	0	0	0	0		0			0	0	0	48823.63	87515.19	0	0	0	4848.11	2012.64	11.02
		45			10251.88	14934.73		0	45826.01		7165.78	0	0	0	0		0			0	0	0	47544.64	84825.01	0	0	0	4847.76	1859.78	0
		46			10251.88	14934.73		0	44616.22		6786.04	0	0	0	0		0			0	0	0	46321.42	82233.29	0	0	0	4847.76	1720.70	0
		47			10251.88	14934.73		0	43481.83		6448.31	0	0	0	0		0			0	0	0	45161.21	79821.29	0	0	0	4847.42	1584.36	0
		48			10251.88	14934.73		0	42442.11		6132.60	0	0	0	0		0			0	0	0	44095.67	77569.72	0	0	0	4846.04	1450.44	0
		49			10251.88	14934.73		0	41404.12		5820.69	0	0	0	0		0			0	0	0	43027.04	75402.84	0	0	0	4843.63	1322.37	0
		50			10251.88	14934.73		0	40452.88		5534.25	0	0	0	0		0			0	0	0	42038.96	73395.36	0	0	0	4839.16	1198.77	0
		51			10251.88	14934.73		0	39499.58		5254.01	0	0	0	0		0			0	0	0	41058.12	71431.95	0	0	0	4828.83	1082.41	0
		52			10251.88	14934.73		0	38602.39		4994.42	0	0	0	0		0			0	0	0	40127.88	69556.33	0	0	0	4813.68	962.60	0
		53			10251.88	14934.73		0	37724.48		4739.66	0	0	0	0		0			0	0	0	39214.17	67766.09	0	0	0	4797.50	843.82	0
		54			10251.88	14934.73		0	36855.53		4500.39	0	0	0	0		0			0	0	0	38317.67	66062.60	0	0	0	4776.84	721.60	0
		55			10251.88	14934.73		0	36023.07		4266.97	0	0	0	0		0			0	0	0	37457.33	64392.17	0	0	0	4758.60	581.48	0
		56			10251.88	14934.73		0	35237.77		4058.34	0	0	0	0		0			0	0	0	36638.98	62812.29	0	0	0	4730.02	467.53	0
		57			10251.88	14934.73		0	34427.69		3850.05	0	0	0	0		0			0	0	0	35804.11	61277.84	0	0	0	4698.69	365.97	0
		58			10251.88	14934.73		0	33656.16		3648.65	0	0	0	0		0			0	0	0	35001.25	59797.80	0	0	0	4667.36	276.80	0
		59			10251.88	14934.73		0	32913.56		3460.67	0	0	0	0		0			0	0	0	34236.96	58342.19	0	0	0	4632.59	213.11	0
		60			10251.88	14934.73		0	32164.41		3273.73	0	0	0	0		0			0	0	0	33455.11	56904.15	0	0	0	4593.69	162.15	0
		61			10251.88	14934.73		0	31446.60		3091.61	0	0	0	0		0			0	0	0	32708.03	55563.88	0	0	0	4544.80	119.46	0
		62			10251.88	14934.73		0	30745.99		2929.80	0	0	0	0		0			0	0	0	31987.80	54232.56	0	0	0	4490.40	77.81	0
		63			10251.88	14934.73		0	30048.49		2773.15	0	0	0	0		0			0	0	0	31268.26	52925.69	0	0	0	4430.84	53.02	0
		64			10251.88	14934.73		0	29348.57		2610.65	0	0	0	0		0			0	0	0	30544.93	51637.75	0	0	0	4364.40	36.49	0
		65			10251.88	14934.73		0	28677.92		2467.09	0	0	0	0		0			0	0	0	29855.69	50395.94	0	0	0	4298.99	22.72	0
		66			10251.88	14934.73		0	28011.75		2320.08	0	0	0	0		0			0	0	0	29170.58	49162.74	0	0	0	4216.70	12.74	0
		67			10251.88	14934.73		0	27336.27		2178.93	0	0	0	0		0			0	0	0	28480.99	47946.07	0	0	0	4134.42	8.95	0
		68			10251.88	14934.73		0	26690.75		2043.28	0	0	0	0		0			0	0	0	27818.26	46768.64	0	0	0	4040.78	7.23	0
		69			10251.88	14934.73		0	26031.12		1920.03	0	0	0	0		0			0	0	0	27140.04	45572.62	0	0	0	3926.13	4.48	0
		70			10251.88	14934.73		0	25373.21		1786.80	0	0	0	0		0			0	0	0	26462.15	44375.23	0	0	0	3792.21	1.72	0
		71			10251.88	14934.73		0	24745.59		1672.15	0	0	0	0		0			0	0	0	25818.01	43229.13	0	0	0	3677.91	1.72	0
		72			10251.88	14934.73		0	24074.25		1558.20	0	0	0	0		0			0	0	0	25129.46	42064.78	0	0	0	3555.35	0	0
		73			10251.88	14934.73		0	23432.52		1446.65	0	0	0	0		0			0	0	0	24462.25	40910.77	0	0	0	3408.34	0	0
		74			10251.88	14934.73		0	22779.42		1345.78	0	0	0	0		0			0	0	0	23779.55	39737.13	0	0	0	3267.53	0	0
		75			10251.88	14934.73		0	22086.74		1243.18	0	0	0	0		0			0	0	0	23067.58	38532.85	0	0	0	3088.16	0	0
		76			10251.88	14934.73		0	21417.12		1137.49	0	0	0	0		0			0	0	0	22373.18	37363.34	0	0	0	2922.91	0	0
		77			10251.88	14933.35		0	20719.62		1043.50	0	0	0	0		0			0	0	0	21652.61	36174.55	0	0	0	2748.71	0	0
		78			10251.88	14931.63		0	20012.47		946.42	0	0	0	0		0			0	0	0	20916.20	34959.25	0	0	0	2574.50	0	0
		79			10251.88	14930.60		0	19268.49		859.66	0	0	0	0		0			0	0	0	20146.05	33694.04	0	0	0	2343.15	0	0
		80			10251.88	14925.09		0	18480.78		753.97	0	0	0	0		0			0	0	0	19327.36	32416.77	0	0	0	2105.25	0	0
		81			10251.88	14917.17		0	17685.16		672.72	0	0	0	0		0			0	0	0	18507.64	31099.56	0	0	0	1832.93	0	0
		82			10220.55	14874.83		0	16817.58		593.19	0	0	0	0		0			0	0	0	17602.88	29713.51	0	0	0	1549.59	0	0
		83			10152.38	14761.56		0	15725.88		507.12	0	0	0	0		0			0	0	0	16477.44	28093.34	0	0	0	1208.07	0	0
		84			10067.34	14619.72		0	14539.50		433.44	0	0	0	0		0			0	0	0	15257.32	26366.79	0	0	0	873.77	0	0
		85			9963.37	14425.20		0	13285.65		366.31	0	0	0	0		0			0	0	0	13958.36	24561.06	0	0	0	580.80	0	0
		86			9776.09	14071.97		0	11897.87		301.24	0	0	0	0		0			0	0	0	12509.99	22591.11	0	0	0	346.69	0	0
		87			9417.69	13466.73		0	10351.72		244.78	0	0	0	0		0			0	0	0	10909.79	20443.51	0	0	0	188.66	0	0
		88			8858.59	12559.22		0	8611.74		176.96	0	0	0	0		0			0	0	0	9106.12	18047.34	0	0	0	89.86	0	0
		89			8100.49	11374.91		0	6864.19		119.12	0	0	0	0		0			0	0	0	7301.08	15575.09	0	0	0	22.72	0	0
		90			7227.40	10086.62		0	5290.85		73.68	0	0	0	0		0			0	0	0	5664.73	13255.00	0	0	0	4.48	0	0
		91			6328.15	8777.00		0	3990.51		44.07	0	0	0	0		0			0	0	0	4272.82	11123.24	0	0	0	0.69	0	0
		92			5306.34	7357.54		0	2837.53		17.90	0	0	0	0		0			0	0	0	3013.46	9017.64	0	0	0	0	0	0
		93			4186.41	5845.13		0	1850.49		5.16	0	0	0	0		0			0	0	0	1917.62	6964.72	0	0	0	0	0	0
		94			3107.10	4355.45		0	1135.77		0	0	0	0	0		0			0	0	0	1111.67	5007.85	0	0	0	0	0	0
		95			2069.10	2912.58		0	643.45		0	0	0	0	0		0			0	0	0	572.19	3251.70	0	0	0	0	0	0
		96			1230.45	1749.27		0	325.69		0	0	0	0	0		0			0	0	0	280.24	1906.95	0	0	0	0	0	0
		97			626.24	877.91		0	132.89		0	0	0	0	0		0			0	0	0	116.71	932.65	0	0	0	0	0	0
		98			214.83	290.23		0	41.66		0	0	0	0	0		0			0	0	0	40.97	304.34	0	0	0	0	0	0
		99			49.23	59.56		0	11.02		0	0	0	0	0		0			0	0	0	11.02	59.90	0	0	0	0	0	0
		100			0.34	0.34		0	0		0	0	0	0	0		0			0	0	0	0	0.34	0	0	0	0	0	0

[truncated: 5 more sheets: 11, 12, 13, 14, 15]
